# Supplementary material for: The phylogeny of Seseli (Apiaceae, Apioideae): insights from molecular and morphological data
Source: BMC Plant Biol. 2022 Nov 16;22:534. doi: 10.1186/s12870-022-03919-9 (PMC9667662; doi:10.1186/s12870-022-03919-9)
Supplement: Supplementary file 2 — Additional file 2: Table S1. Collection locality and voucher information of the eleven Seseli taxa. [file 12870_2022_3919_MOESM2_ESM.xlsx]

## Sheet: Sheet1
Table S1 Collection locality and voucher information of the eleven Seseli taxa.
Taxa	Locality	Voucher information	Herbarium information
S. coronatum	Burqin, Xinjiang,China	CJ0202107070106	Sichuan University
S. delavayi	Yuanmou,Yunnan,China	CJ0202111160201	Sichuan University
S. eriocephalum	Tacheng, Xinjiang,China	CJ0202107030101	Sichuan University
S. glabratum	Jimunai, Xinjiang,China	CJ0202107060103	Sichuan University
S. incisodentatum	Wenxian, Gansu,China	CJ0202108030105	Sichuan University
S. intramongolicum	Yinchuan, Ningxia,China	CJ0202107280101	Sichuan University
S. mairei	Dongchuan,Yunnan,China	CJ0202109010101	Sichuan University
S. mairei var. simplicifolia	Yuanmou,Yunnan,China	CJ0202109060101	Sichuan University
S. squarrulosum	Lintan, Gansu,China	CJ0202108010101	Sichuan University
S. valentinae	Zhaosu, Xinjiang,China	CJ0202106260103	Sichuan University
S. yunnanense	Heqing,Yunnan,China	CJ0202108270101	Sichuan University
