# Supplementary material for: The phylogeny of Seseli (Apiaceae, Apioideae): insights from molecular and morphological data
Source: BMC Plant Biol. 2022 Nov 16;22:534. doi: 10.1186/s12870-022-03919-9 (PMC9667662; doi:10.1186/s12870-022-03919-9)
Supplement: Supplementary file 3 — Additional file 3: Table S2. GenBank accession numbers of DNA sequences used in this study. The accession numbers of DNA sequences from our lab were in bold. [file 12870_2022_3919_MOESM3_ESM.xlsx]

## Sheet: Sheet1
Table S2 GenBank accession numbers of DNA sequences used in this study.
Taxa	GenBank accession numbers
	plastomes	ITS	ETS
Seseli coronatum Ledeb.	ON975064	ON980808	ON980795
Seseli delavayi Franch.	ON975066	ON980810	ON980797
Seseli eriocephalum (Pall. ex Spreng.) Schischk.	ON975065	ON980809	ON980796
Seseli glabratum Willd. ex Schult.	ON975061	ON980805	ON980792
Seseli incisodentatum K. T. Fu	ON975060	ON980804	ON980791
Seseli intramongolicum Ma	ON975062	ON980806	ON980793
Seseli mairei var. simplicifolia C. Y. Wu ex R. H. Shan & M. L. Sheh	ON975058	ON980802	ON980789
Seseli mairei H. Wolff	ON975057	ON980801	ON980788
Seseli squarrulosum Shan & M.L. Sheh	ON975059	ON980803	ON980790
Seseli valentinae Popov	ON975063	ON980807	ON980794
Seseli yunnanense Franch.	ON975056	ON980800	ON980787
Seseli alexeenkoi Lipsky	/	MG697118	MG697160
Seseli andronakii Woronow ex Schischk.	/	MG697135	MG697177
Seseli arenarium M.Bieb.	/	MG697123	MG697166
Seseli corymbosum Boiss. & Heldr.	/	MG697129	MG697171
Seseli dichotomum Pall. ex M.Bieb.	/	MG697116	MG697158
Seseli globiferum Vis.	/	MG697147	MG697179
Seseli grandivittatum (Sommier & Levier) Schischk.	/	MG697120	MG697162
Seseli gummiferum Pall. ex Sm.	/	MG697127	MG697169
Seseli hartvigii Parolly & Nordt	/	MG697138	MG697180
Seseli lehmannii Degen	/	MG697114	MG697156
Seseli leptocladum Woronow	/	MG697117	MG697159
Seseli marashicum E.Doğan & H.Duman	/	MG697143	MG697185
Seseli montanum L.	KM035851	/	/
Seseli paphlagonicum Pimenov & Kljuykov	/	MG697130	MG697172
Seseli ponticum Lipsky	/	MG697115	MG697161
Seseli resinosum Freyn & Sint.	/	MG697132	MG697174
Seseli rupicola Woronow	/	MG697126	MG697168
Seseli serpentinum B.L.Burtt ex H.Duman & E.Doğan	/	MG697142	MG697184
Seseli tortuosum L.	/	MG697151	MG697190
Seseli transcaucasicum (Schischk.) Pimenov & Sdobnina	/	MG697121	MG697163
Aegopodium podagraria L.	MT561044	JQ792200	JF807503
Angelica dahurica (Hoffm.) Benth. & Hook.f. ex Franch. & Sav.	MT921980	EU418374	HM443672
Angelica decursiva (Miq.) Franch. & Sav.	KT781591	AY548220	HM443674
Angelica gigas Nakai	KX118044	AJ131290	HM443678
Angelica laxifoliata Diels	MH180258	DQ263586	JN107557
Angelica nitida H.Wolff	MF594405	DQ263592	FJ986017
Angelica paeoniifolia R.H.Shan & C.C.Yuan	MT561026	FJ237533	HQ256696
Angelica sinensis (Oliv.) Diels	MW820164	AF393784	HQ256695
Cachrys crassiloba (Boiss.) Meikle	/	KX452216	KX452202
Cachrys cristata DC.	/	KX452217	KX452203
Cachrys libanotis L.	/	KJ395460	KJ395438
Cachrys pungens Jan ex Guss.	/	KX452219	KX452205
Cachrys sicula L.	/	KX452220	KX452206
Carum carvi L.	KR048286	MH645765	JF807511
Coriandrum sativum L.	KR002656	HQ377194	JF807513
Echinophora chrysantha Freyn & Sint.	/	AF077883	JF807515
Eriocycla nuda Lindl.	ON975067	ON980811	ON980798
Heracleum moellendorffii Hance	MK210561	FJ986050	FJ986032
Heracleum yungningense Hand.-Mazz.	MN893285	FJ812116	FJ986039
Libanotis buchtormensis (Fisch.) DC.	MZ707534	/	/
Libanotis sibirica (L.) C. A. Mey.	/	MG697128	MG697170
Libanotis spodotrichoma K.T. Fu	MZ707535	/	/
Ligusticum mucronatum (Schrenk) Leute	ON975068	ON980812	ON980799
Ligusticum thomsonii C. B. Clarke	MT409619	/	/
Nothosmyrnium japonicum Miq.	MT561036	/	/
Peucedanum ampliatum K. T. Fu	OK336475	ON974235	ON983956
Peucedanum harry-smithii var. grande (K.T. Fu) Shan & M.L. Sheh	OK336476	ON974236	ON983957
Peucedanum mashanense Shan & M.L. Sheh	OK336478	ON974237	ON983958
Peucedanum medicum Dunn	OK336473	ON974238	ON983959
Peucedanum morisonii Besser ex Schult.	/	AF077903	JF807531
Peucedanum officinale L.	/	KP682404	JF807530
Peucedanum praeruptorum Dunn	MN016968	ON974239	ON983960
Pimpinella diversifolia DC.	MT561033	/	/
Saposhnikovia divaricata (Turcz.) Schischk.	MT561030	ON974234	ON983955
The accession numbers of DNA sequences from our lab were in bold.
