# Supplementary material for: The phylogeny of Seseli (Apiaceae, Apioideae): insights from molecular and morphological data
Source: BMC Plant Biol. 2022 Nov 16;22:534. doi: 10.1186/s12870-022-03919-9 (PMC9667662; doi:10.1186/s12870-022-03919-9)
Supplement: Supplementary file 4 — Additional file 4: Table S3. Gene contents of the eleven Seseli plastomes. [file 12870_2022_3919_MOESM4_ESM.xlsx]

## Sheet: Sheet1
Table S3 Gene contents of the eleven Seseli plastomes.
Category	Group of gene
	Self-replication	Ribosomal RNA genes	rrn4.5	rrn5	rrn16	rrn23
		Transfer RNA genes	trnA-UGC*	trnC-GCA	trnD-GUC	trnE-UUC	trnF-GAA	trnfM-CAU	trnG-GCC
			trnG-UCC*	trnH-GUG	trnI-CAU	trnI-GAU*	trnK-UUU*	trnL-CAA	trnL-UAA*
			trnL-UAG	trnM-CAU	trnN-GUU	trnP-UGG	trnQ-UUG	trnR-ACG	trnR-UCU
			trnS-GCU	trnS-GGA	trnS-UGA	trnT-GGU	trnT-UGU	trnV-GAC	trnV-UAC*
			trnW-CCA	trnY-GUA	trnI-CAU
		Large subunit of ribosome (LSU)	rpl2*	rpl14	rpl16*	rpl20	rpl22	rpl23	rpl32
			rpl33	rpl36
		Small subunit of ribosome (SSU)	rps2	rps3	rps4	rps7	rps8	rps11	rps12**
			rps14	rps15	rps16*	rps18	rps19
		RNA polymerase subunits	rpoA	rpoB	rpoC1*	rpoC2
	Photosynthesis	Subunits of photosystem I	psaA	psaB	psaC	psaI	psaJ
		Subunits of photosystem II	psbA	psbB	psbC	psbD	psbE	psbF	psbH
			psbI	psbJ	psbK	psbL	psbM	psbN	psbT
			psbZ
		Subunits of cytochrome	petA	petB*	petD*	petG	petL	petN
		Subunits of ATP synthase	atpA	atpB	atpE	atpF*	atpH	atpI
		Large subunit of Rubisco	rbcL
		Subunits of NADH Dehydrogenase	ndhA*	ndhB*	ndhC	ndhD	ndhE	ndhF	ndhG
			ndhH	ndhI	ndhJ	ndhK
	Other genes	Translational initiation factor	infA
		Maturase	matK
		Envelope membrane protein	cemA
		Subunit of acetyl-CoA	accD
		C-type cytochrome synthesis gene	ccsA
		Protease	clpP**
		Conserved open reading frames	ycf1	ycf2	ycf3**	ycf4	ycf15
*: gene with one intron; **: gene with two introns.
