# Supplementary material for: The phylogeny of Seseli (Apiaceae, Apioideae): insights from molecular and morphological data
Source: BMC Plant Biol. 2022 Nov 16;22:534. doi: 10.1186/s12870-022-03919-9 (PMC9667662; doi:10.1186/s12870-022-03919-9)
Supplement: Supplementary file 5 — Additional file 5: Table S4. The repeat sequences distribution in the eleven Seseli plastomes. [file 12870_2022_3919_MOESM5_ESM.xlsx]

## Sheet: Sheet1
Table S4 The repeat sequences distribution in the eleven Seseli plastomes.
Taxa	Repeat type	Length of the 1st repeat	Starting site of the 1st repeat	Length of the 2nd repeat	Starting site of the 2nd repeat	Mismatch	Region	Start	End	Repeat sequences
S. coronatum	F	66	90878	66	90896	-1	LSC	ycf2	ycf2	TTAGTGATGATATTGATGCTAGTGATGATATTGATGCTAGTGACGATATTGATGCTAGTGACGATA
	F	52	90878	52	90914	-3	LSC	ycf2	ycf2	TTAGTGATGATATTGATGCTAGTGATGATATTGATGCTAGTGACGATATTGA
	F	41	90903	41	90921	0	LSC	ycf2	ycf2	TGATATTGATGCTAGTGACGATATTGATGCTAGTGACGATA
	P	45	74344	45	74344	-3	LSC	psbT-psbN	psbT-psbN	ATTGAAGTAATGAGTCCCCCAATATTTGGGGGACTCATTACTTCA
	P	39	30946	39	31475	-1	LSC	psbM-trnD-GUC	trnE-UUC-trnT-GGU	GAAAAGGGAAAGATGATTGATGTACTTATTGAATCTGTC
	F	41	97590	41	120878	-2	IRb/SSC	rps12-ycf15	ndhA intron	CTACAGAAACGTACATGAGATTTTCACCTCATACGGCTCCT
	P	41	120878	41	140590	-2	SSC/IRa	ndhA intron	ycf15-rps12	TTACAGAACCGTACATGAGATTGTCACCTCATACGGCTCCT
	F	33	7427	33	7459	0	LSC	trnQ-UUG-psbK	trnQ-UUG-psbK	AATAAAGAATAATATTAGTATTGGGTCTTGGTC
	F	39	44458	39	97592	-2	LSC/IRb	ycf3 intron	rps12-ycf15	CCAGAACCGTACATGAGATTTTCATCTCATACGGCTCCT
	F	39	44458	39	120880	-2	LSC/SSC	ycf3 intron	ndhA intron	CCAGAACCGTACATGAGATTTTCATCTCATACGGCTCCT
	P	39	44458	39	140590	-2	LSC/IRa	ycf3 intron	ycf15-rps12	CCAGAACCGTACATGAGATTTTCATCTCATACGGCTCCT
	P	32	30007	32	30007	0	LSC	petN-psbM	petN-psbM	GGTAAGAAAGAAATATATATATTTCTTTCTTA
	F	34	106685	34	106717	-1	IRb	rrn4.5-rrn5	rrn4.5-rrn5	TCATTGTTCAACTCTTTGACAACACGAAAAAACC
	P	34	106685	34	131470	-1	IRb/IRa	rrn4.5-rrn5	rrn5-rrn4.5	TCATTGTTCAACTCTTTGACAACACGAAAAAACC
	P	34	106717	34	131502	-1	IRb/IRa	rrn4.5-rrn5	rrn5-rrn4.5	CCATTGTTCAACTCTTTGACAACATGAAAAAACC
	F	34	131470	34	131502	-1	IRa	rrn5-rrn4.5	rrn5-rrn4.5	TTGGTTTTTTCATGTTGTCAAAGAGTTGAACAAT
	P	30	8511	30	46181	0	LSC	trnS-GCU	trnS-GGA	AACGGAAAGAGAGGGATTCGAACCCTCGGT
	F	33	97598	33	120886	-1	IRb/SSC	rps12-ycf15	ndhA intron	ACGTACATGAGATTTTCACCTCATACGGCTCCT
	P	33	120886	33	140590	-1	SSC/IRa	ndhA intron	ycf15-rps12	CCGTACATGAGATTGTCACCTCATACGGCTCCT
	P	31	10001	31	10001	-1	LSC	trnG-UCC-trnR-UCU	trnG-UCC-trnR-UCU	TAATAGATTCTAATTATTAATTAGAATCTAT
	F	35	20861	35	20910	-3	LSC	rpoC2-rpoC1	rpoC2-rpoC1	CATATTCCGCTGAGTAGAATTTGACAATGAGTTTG
	F	35	44461	35	94523	-3	LSC/IRb	ycf3 intron	ndhB intron	GAACCGTACATGAGATTTTCATCTCATACGGCTCC
	P	35	44461	35	143663	-3	LSC/IRa	ycf3 intron	ndhB intron	GAACCGTACATGAGATTTTCATCTCATACGGCTCC
	F	32	124331	32	124359	-2	SSC	rps15-ycf1	rps15-ycf1	TATATGGTACAGAATATATAGGAAATGTAATA
	F	34	90878	34	90932	-3	LSC	ycf2	ycf2	TTAGTGATGATATTGATGCTAGTGATGATATTGA
	P	31	65100	31	65133	-2	LSC	psbE-petL	psbE-petL	TTCTTTCTTACTTTACTTGTTGCTTGTCAGT
	F	31	110329	31	110362	-2	SSC	ycf1-ndhF	ndhF	TATAAATAGATATAAATAAAAAAGTAGTAAA
	F	30	8508	30	36317	-2	LSC	trnS-GCU	trnS-UGA	AAAAACGGAAAGAGAGGGATTCGAACCCTC
	P	31	107038	31	107038	-3	IRb	rrn5-trnR-ACG	rrn5-trnR-ACG	CTTATTTCTTTTTCAATATGAAAAAGAAATA
	F	31	107038	31	131152	-3	IRb/IRa	rrn5-trnR-ACG	trnR-ACG-rrn5	CTTATTTCTTTTTCAATATGAAAAAGAAATA
	P	31	131152	31	131152	-3	IRa	trnR-ACG-rrn5	trnR-ACG-rrn5	TTTATTTCTTTTTCATATTGAAAAAGAAATA
	P	30	36320	30	46181	-3	LSC	trnS-UGA	trnS-GGA	AAAGGAGAGAGAGGGATTCGAACCCTCGAT
	F	30	39547	30	41771	-3	LSC	psaB	psaA	ATGCAATAGCTAAATGATGATGAGCCATAT
	F	30	88448	30	88490	-3	LSC	ycf2	ycf2	GTTTCTTTTTGTCCAAGTCACTTCTTTTTT
	F	30	90903	30	90939	-3	LSC	ycf2	ycf2	TGATATTGATGCTAGTGACGATATTGATGC
	F	30	113521	30	113523	-3	SSC	ndhF-rpl32	ndhF-rpl32	CTATATATATATATATTATATATATATTTT
S. delavayi	F	102	91411	102	91429	-1	IRb	ycf2	ycf2	TTAGTGATGATATTGATGCTAGTGAGGATATTGATGCTAGTGAGGATATTGATGCTAGTGAGGATATTGATGCTAGTGAGGATATTGATGCTAGTGAGGATA
	P	102	91411	102	147988	-1	IRb/IRa	ycf2	ycf2	TTAGTGATGATATTGATGCTAGTGAGGATATTGATGCTAGTGAGGATATTGATGCTAGTGAGGATATTGATGCTAGTGAGGATATTGATGCTAGTGAGGATA
	P	102	91429	102	148006	-1	IRb/IRa	ycf2	ycf2	CTAGTGAGGATATTGATGCTAGTGAGGATATTGATGCTAGTGAGGATATTGATGCTAGTGAGGATATTGATGCTAGTGAGGATATTGATGCTAGTGAGGATA
	F	102	147988	102	148006	-1	IRa	ycf2	ycf2	GATATCCTCACTAGCATCAATATCCTCACTAGCATCAATATCCTCACTAGCATCAATATCCTCACTAGCATCAATATCCTCACTAGCATCAATATCCTCACT
	F	84	91411	84	91447	-1	IRb	ycf2	ycf2	TTAGTGATGATATTGATGCTAGTGAGGATATTGATGCTAGTGAGGATATTGATGCTAGTGAGGATATTGATGCTAGTGAGGATA
	P	84	91411	84	147988	-1	IRb/IRa	ycf2	ycf2	TTAGTGATGATATTGATGCTAGTGAGGATATTGATGCTAGTGAGGATATTGATGCTAGTGAGGATATTGATGCTAGTGAGGATA
	P	84	91447	84	148024	-1	IRb/IRa	ycf2	ycf2	CTAGTGAGGATATTGATGCTAGTGAGGATATTGATGCTAGTGAGGATATTGATGCTAGTGAGGATATTGATGCTAGTGAGGATA
	F	84	147988	84	148024	-1	IRa	ycf2	ycf2	GATATCCTCACTAGCATCAATATCCTCACTAGCATCAATATCCTCACTAGCATCAATATCCTCACTAGCATCAATATCCTCACT
	F	66	91411	66	91465	-1	IRb	ycf2	ycf2	TTAGTGATGATATTGATGCTAGTGAGGATATTGATGCTAGTGAGGATATTGATGCTAGTGAGGATA
	P	66	91411	66	147988	-1	IRb/IRa	ycf2	ycf2	TTAGTGATGATATTGATGCTAGTGAGGATATTGATGCTAGTGAGGATATTGATGCTAGTGAGGATA
	P	66	91465	66	148042	-1	IRb/IRa	ycf2	ycf2	CTAGTGAGGATATTGATGCTAGTGAGGATATTGATGCTAGTGAGGATATTGATGCTAGTGAGGATA
	F	66	147988	66	148042	-1	IRa	ycf2	ycf2	GATATCCTCACTAGCATCAATATCCTCACTAGCATCAATATCCTCACTAGCATCAATATCCTCACT
	F	48	91411	48	91483	-1	IRb	ycf2	ycf2	TTAGTGATGATATTGATGCTAGTGAGGATATTGATGCTAGTGAGGATA
	P	48	91411	48	147988	-1	IRb/IRa	ycf2	ycf2	TTAGTGATGATATTGATGCTAGTGAGGATATTGATGCTAGTGAGGATA
	P	48	91483	48	148060	-1	IRb/IRa	ycf2	ycf2	CTAGTGAGGATATTGATGCTAGTGAGGATATTGATGCTAGTGAGGATA
	F	48	147988	48	148060	-1	IRa	ycf2	ycf2	GATATCCTCACTAGCATCAATATCCTCACTAGCATCAATATCCTCACT
	P	39	30951	39	31498	0	LSC	psbM-trnD-GUC	trnE-UUC-trnT-GGU	GAAAAGGGAAAGATGATGGATGTACTTATTGAATCTGTC
	F	41	98398	41	121470	-1	IRb/SSC	rps12-ycf15	ndhA intron	CTACAGAAACGTACATGAGATTTTCACCTCATACGGCTCCT
	P	41	121470	41	141080	-1	SSC/IRa	ndhA intron	ycf15-rps12	TTACAGAACCGTACATGAGATTTTCACCTCATACGGCTCCT
	P	44	74864	44	74864	-2	LSC	psbT-psbN	psbT-psbN	ATTGAAGTAATGAGTCCCCAAATATTGGGGGACTCATTACTTCA
	F	39	44625	39	121472	-1	LSC/SSC	ycf3 intron	ndhA intron	CCAGAACCGTACATGAGATTTTCATCTCATACGGCTCCT
	F	35	77662	35	77697	0	LSC	petD intron	petD intron	GTTTCTTACAAAAAACCATTCATATATCATATATA
	F	33	98406	33	121478	0	IRb/SSC	rps12-ycf15	ndhA intron	ACGTACATGAGATTTTCACCTCATACGGCTCCT
	P	33	121478	33	141080	0	SSC/IRa	ndhA intron	ycf15-rps12	CCGTACATGAGATTTTCACCTCATACGGCTCCT
	F	39	44625	39	98400	-2	LSC/IRb	ycf3 intron	rps12-ycf15	CCAGAACCGTACATGAGATTTTCATCTCATACGGCTCCT
	P	39	44625	39	141080	-2	LSC/IRa	ycf3 intron	ycf15-rps12	CCAGAACCGTACATGAGATTTTCATCTCATACGGCTCCT
	P	39	65617	39	65642	-3	LSC	psbE-petL	psbE-petL	TTCTTTCTTACTTTACTTGTTGCTTGTCAGTGTACAATG
	P	30	8442	30	46194	0	LSC	trnS-GCU	trnS-GGA	AACGGAAAGAGAGGGATTCGAACCCTCGGT
	P	30	30006	30	30006	0	LSC	petN-psbM	petN-psbM	GGTAAGAAAGAAATATATATTTCTTTCTTA
	F	34	91411	34	91501	-2	IRb	ycf2	ycf2	TTAGTGATGATATTGATGCTAGTGAGGATATTGA
	P	34	91411	34	147984	-2	IRb/IRa	ycf2	ycf2	TTAGTGATGATATTGATGCTAGTGAGGATATTGA
	P	34	91501	34	148074	-2	IRb/IRa	ycf2	ycf2	CTAGTGAGGATATTGATGCTAGTGAGGATATCGA
	F	34	147984	34	148074	-2	IRa	ycf2	ycf2	GATCGATATCCTCACTAGCATCAATATCCTCACT
	F	35	44628	35	95340	-3	LSC/IRb	ycf3 intron	ndhB intron	GAACCGTACATGAGATTTTCATCTCATACGGCTCC
	P	35	44628	35	144144	-3	LSC/IRa	ycf3 intron	ndhB intron	GAACCGTACATGAGATTTTCATCTCATACGGCTCC
	F	30	8439	30	36357	-2	LSC	trnS-GCU	trnS-UGA	AAAAACGGAAAGAGAGGGATTCGAACCCTC
	P	31	32388	31	32470	-3	LSC	trnT-GGU-psbD	trnT-GGU-psbD	GTTATCATCCTACTGAATTAGAATTTACTGA
	P	31	107784	31	107784	-3	IRb	rrn5-trnR-ACG	rrn5-trnR-ACG	CTTATTTCTTTTTCAATATGAAAAAGAAATA
	F	31	107784	31	131704	-3	IRb/IRa	rrn5-trnR-ACG	trnR-ACG-rrn5	CTTATTTCTTTTTCAATATGAAAAAGAAATA
	P	31	131704	31	131704	-3	IRa	trnR-ACG-rrn5	trnR-ACG-rrn5	TTTATTTCTTTTTCATATTGAAAAAGAAATA
	P	30	36360	30	46194	-3	LSC	trnS-UGA	trnS-GGA	AAAGGAGAGAGAGGGATTCGAACCCTCGAT
	F	30	39563	30	41787	-3	LSC	psaB	psaA	ATGCAATAGCTAAATGATGATGAGCCATAT
	F	30	88969	30	89011	-3	IRb	ycf2	ycf2	GTTTCTTTTTGTCCAAGTCACTTCTTTTTT
	P	30	88969	30	150478	-3	IRb/IRa	ycf2	ycf2	GTTTCTTTTTGTCCAAGTCACTTCTTTTTT
	P	30	89011	30	150520	-3	IRb/IRa	ycf2	ycf2	TTTTCTTTTTGTCTAACTCACTTCCTTTTT
	F	30	150478	30	150520	-3	IRa	ycf2	ycf2	GAAAAAAGGAAGTGAGTTAGACAAAAAGAA
S. eriocephalum	F	102	91792	102	91810	-1	IRb	ycf2	ycf2	TTAGTGATGATATTGATGCTAGTGATGATATTGATGCTAGTGACGATATTGATGCTAGTGACGATATTGATGCTAGTGACGATATTGATGCTAGTGACGATA
	P	102	91792	102	147948	-1	IRb/IRa	ycf2	ycf2	TTAGTGATGATATTGATGCTAGTGATGATATTGATGCTAGTGACGATATTGATGCTAGTGACGATATTGATGCTAGTGACGATATTGATGCTAGTGACGATA
	P	102	91810	102	147966	-1	IRb/IRa	ycf2	ycf2	CTAGTGATGATATTGATGCTAGTGACGATATTGATGCTAGTGACGATATTGATGCTAGTGACGATATTGATGCTAGTGACGATATTGATGCTAGTGACGATA
	F	102	147948	102	147966	-1	IRa	ycf2	ycf2	GATATCGTCACTAGCATCAATATCGTCACTAGCATCAATATCGTCACTAGCATCAATATCGTCACTAGCATCAATATCGTCACTAGCATCAATATCATCACT
	F	88	91792	88	91828	-3	IRb	ycf2	ycf2	TTAGTGATGATATTGATGCTAGTGATGATATTGATGCTAGTGACGATATTGATGCTAGTGACGATATTGATGCTAGTGACGATATTGA
	P	88	91792	88	147944	-3	IRb/IRa	ycf2	ycf2	TTAGTGATGATATTGATGCTAGTGATGATATTGATGCTAGTGACGATATTGATGCTAGTGACGATATTGATGCTAGTGACGATATTGA
	P	88	91828	88	147980	-3	IRb/IRa	ycf2	ycf2	CTAGTGACGATATTGATGCTAGTGACGATATTGATGCTAGTGACGATATTGATGCTAGTGACGATATTGATGCTAGTGACGATATCGA
	F	88	147944	88	147980	-3	IRa	ycf2	ycf2	GATCGATATCGTCACTAGCATCAATATCGTCACTAGCATCAATATCGTCACTAGCATCAATATCGTCACTAGCATCAATATCGTCACT
	F	77	91817	77	91835	0	IRb	ycf2	ycf2	TGATATTGATGCTAGTGACGATATTGATGCTAGTGACGATATTGATGCTAGTGACGATATTGATGCTAGTGACGATA
	P	77	91817	77	147948	0	IRb/IRa	ycf2	ycf2	TGATATTGATGCTAGTGACGATATTGATGCTAGTGACGATATTGATGCTAGTGACGATATTGATGCTAGTGACGATA
	P	77	91835	77	147966	0	IRb/IRa	ycf2	ycf2	CGATATTGATGCTAGTGACGATATTGATGCTAGTGACGATATTGATGCTAGTGACGATATTGATGCTAGTGACGATA
	F	70	91792	70	91846	-3	IRb	ycf2	ycf2	TTAGTGATGATATTGATGCTAGTGATGATATTGATGCTAGTGACGATATTGATGCTAGTGACGATATTGA
	P	70	91792	70	147944	-3	IRb/IRa	ycf2	ycf2	TTAGTGATGATATTGATGCTAGTGATGATATTGATGCTAGTGACGATATTGATGCTAGTGACGATATTGA
	P	70	91846	70	147998	-3	IRb/IRa	ycf2	ycf2	CTAGTGACGATATTGATGCTAGTGACGATATTGATGCTAGTGACGATATTGATGCTAGTGACGATATCGA
	F	70	147944	70	147998	-3	IRa	ycf2	ycf2	GATCGATATCGTCACTAGCATCAATATCGTCACTAGCATCAATATCGTCACTAGCATCAATATCGTCACT
	F	59	91817	59	91853	0	IRb	ycf2	ycf2	TGATATTGATGCTAGTGACGATATTGATGCTAGTGACGATATTGATGCTAGTGACGATA
	P	59	91817	59	147948	0	IRb/IRa	ycf2	ycf2	TGATATTGATGCTAGTGACGATATTGATGCTAGTGACGATATTGATGCTAGTGACGATA
	P	59	91853	59	147984	0	IRb/IRa	ycf2	ycf2	CGATATTGATGCTAGTGACGATATTGATGCTAGTGACGATATTGATGCTAGTGACGATA
	F	57	28965	57	28982	0	LSC	trnC-GCA-petN	trnC-GCA-petN	TATATACATATACTTAAAATATACATATACTTAAAATATACATATACTTAAAATATA
	F	52	91792	52	91864	-3	IRb	ycf2	ycf2	TTAGTGATGATATTGATGCTAGTGATGATATTGATGCTAGTGACGATATTGA
	P	52	91792	52	147944	-3	IRb/IRa	ycf2	ycf2	TTAGTGATGATATTGATGCTAGTGATGATATTGATGCTAGTGACGATATTGA
	P	52	91864	52	148016	-3	IRb/IRa	ycf2	ycf2	CTAGTGACGATATTGATGCTAGTGACGATATTGATGCTAGTGACGATATCGA
	F	52	147944	52	148016	-3	IRa	ycf2	ycf2	GATCGATATCGTCACTAGCATCAATATCGTCACTAGCATCAATATCGTCACT
	F	41	91817	41	91871	0	IRb	ycf2	ycf2	TGATATTGATGCTAGTGACGATATTGATGCTAGTGACGATA
	P	41	91817	41	147948	0	IRb/IRa	ycf2	ycf2	TGATATTGATGCTAGTGACGATATTGATGCTAGTGACGATA
	P	41	91871	41	148002	0	IRb/IRa	ycf2	ycf2	CGATATTGATGCTAGTGACGATATTGATGCTAGTGACGATA
	F	40	28965	40	28999	0	LSC	trnC-GCA-petN	trnC-GCA-petN	TATATACATATACTTAAAATATACATATACTTAAAATATA
	P	45	75257	45	75257	-3	LSC	psbT-psbN	psbT-psbN	ATTGAAGTAATGAGTCCCCCAAATATTGGGGGACTCATTACTTCA
	P	39	31408	39	31937	-1	LSC	psbM-trnD-GUC	trnE-UUC-trnT-GGU	GAAAAGGGAAAGATGATTGATGTACTTATTGAATCTGTC
	F	41	98541	41	121572	-2	IRb/SSC	rps12-ycf15	ndhA intron	CTACAGAAACGTACATGAGATTTTCACCTCATACGGCTCCT
	P	41	121572	41	141278	-2	SSC/IRa	ndhA intron	ycf15-rps12	TTACAGAACCGTACATGAGATTGTCACCTCATACGGCTCCT
	F	37	66092	37	66121	-1	LSC	psbE-petL	psbE-petL	TAAGAAAGAGTAGTAAATCGTATTCGATGAAAGAAAG
	F	39	45106	39	98543	-2	LSC/IRb	ycf3 intron	rps12-ycf15	CCAGAACCGTACATGAGATTTTCATCTCATACGGCTCCT
	F	39	45106	39	121574	-2	LSC/SSC	ycf3 intron	ndhA intron	CCAGAACCGTACATGAGATTTTCATCTCATACGGCTCCT
	P	39	45106	39	141278	-2	LSC/IRa	ycf3 intron	ycf15-rps12	CCAGAACCGTACATGAGATTTTCATCTCATACGGCTCCT
	P	32	30469	32	30469	0	LSC	petN-psbM	petN-psbM	GGTAAGAAAGAAATATATATATTTCTTTCTTA
	F	32	32290	32	32305	0	LSC	trnE-UUC-trnT-GGU	trnE-UUC-trnT-GGU	AAACAAAAAATAAGAGAACAAAAAATAAGAGA
	F	34	107643	34	107675	-1	IRb	rrn4.5-rrn5	rrn4.5-rrn5	TCATTGTTCAACTCTTTGACAACACGAAAAAACC
	P	34	107643	34	132151	-1	IRb/IRa	rrn4.5-rrn5	rrn5-rrn4.5	TCATTGTTCAACTCTTTGACAACACGAAAAAACC
	P	34	107675	34	132183	-1	IRb/IRa	rrn4.5-rrn5	rrn5-rrn4.5	CCATTGTTCAACTCTTTGACAACATGAAAAAACC
	F	34	132151	34	132183	-1	IRa	rrn5-rrn4.5	rrn5-rrn4.5	TTGGTTTTTTCATGTTGTCAAAGAGTTGAACAAT
	P	30	8730	30	46805	0	LSC	trnS-GCU	trnS-GGA	AACGGAAAGAGAGGGATTCGAACCCTCGGT
	F	33	98549	33	121580	-1	IRb/SSC	rps12-ycf15	ndhA intron	ACGTACATGAGATTTTCACCTCATACGGCTCCT
	P	33	121580	33	141278	-1	SSC/IRa	ndhA intron	ycf15-rps12	CCGTACATGAGATTGTCACCTCATACGGCTCCT
	F	32	89366	32	89387	-1	IRb	ycf2	ycf2	TTTTTTGTCCAAGTTGCTTTTCTTTTTGTCCA
	P	32	89366	32	150441	-1	IRb/IRa	ycf2	ycf2	TTTTTTGTCCAAGTTGCTTTTCTTTTTGTCCA
	P	32	89387	32	150462	-1	IRb/IRa	ycf2	ycf2	CTTTTTGTCCAAGTTGCTTTTCTTTTTGTCTA
	F	32	150441	32	150462	-1	IRa	ycf2	ycf2	GTTAGACAAAAAGAAAAGCAACTTGGACAAAA
	F	35	21122	35	21171	-3	LSC	rpoC2-rpoC1	rpoC2-rpoC1	CATATTCCGCTGAGTAGAATTTGACAATGAGTTTG
S. glabratum	F	84	91315	84	91333	-1	LSC	ycf2	ycf2	TTAGTGATGATATTGATGCTAGTGATGATATTGATGCTAGTGATGATATTGATGCTAGTGACGATATTGATGCTAGTGACGATA
	F	70	91315	70	91351	-3	LSC	ycf2	ycf2	TTAGTGATGATATTGATGCTAGTGATGATATTGATGCTAGTGATGATATTGATGCTAGTGACGATATTGA
	F	41	91358	41	91376	0	LSC	ycf2	ycf2	TGATATTGATGCTAGTGACGATATTGATGCTAGTGACGATA
	F	48	91315	48	91369	-3	LSC	ycf2	ycf2	TTAGTGATGATATTGATGCTAGTGATGATATTGATGCTAGTGATGATA
	F	45	91340	45	91376	-2	LSC	ycf2	ycf2	TGATATTGATGCTAGTGATGATATTGATGCTAGTGACGATATTGA
	F	36	47330	36	47360	0	LSC	rps4-trnT-UGU	rps4-trnT-UGU	ATATATATATATATATTCTATATAAAGATTCTATAT
	F	41	98932	41	123330	-2	IRb/SSC	rps12-ycf15	ndhA intron	CTACAGAAACGTACATGAGATTTTCACCTCATACGGCTCCT
	P	41	123330	41	142988	-2	SSC/IRa	ndhA intron	ycf15-rps12	TTACAGAACCGTACATGAGATTGTCACCTCATACGGCTCCT
	P	39	31059	39	31588	-2	LSC	psbM-trnD-GUC	trnE-UUC-trnT-GGU	GAAAAGGGAAAGATGATTGATGTACTTATTGAATCTGTC
	F	39	44500	39	98934	-2	LSC/IRb	ycf3 intron	rps12-ycf15	CCAGAACCGTACATGAGATTTTCATCTCATACGGCTCCT
	F	39	44500	39	123332	-2	LSC/SSC	ycf3 intron	ndhA intron	CCAGAACCGTACATGAGATTTTCATCTCATACGGCTCCT
	P	39	44500	39	142988	-2	LSC/IRa	ycf3 intron	ycf15-rps12	CCAGAACCGTACATGAGATTTTCATCTCATACGGCTCCT
	P	32	30119	32	30119	0	LSC	petN-psbM	petN-psbM	GGTAAGAAAGAAATATATATATTTCTTTCTTA
	F	34	108037	34	108069	-1	IRb	rrn4.5-rrn5	rrn4.5-rrn5	TCATTGTTCAACTCTTTGACAACACGAAAAAACC
	P	34	108037	34	133858	-1	IRb/IRa	rrn4.5-rrn5	rrn5-rrn4.5	TCATTGTTCAACTCTTTGACAACACGAAAAAACC
	P	34	108069	34	133890	-1	IRb/IRa	rrn4.5-rrn5	rrn5-rrn4.5	CCATTGTTCAACTCTTTGACAACATGAAAAAACC
	F	34	133858	34	133890	-1	IRa	rrn5-rrn4.5	rrn5-rrn4.5	TTGGTTTTTTCATGTTGTCAAAGAGTTGAACAAT
	P	30	8441	30	46191	0	LSC	trnS-GCU	trnS-GGA	AACGGAAAGAGAGGGATTCGAACCCTCGGT
	F	33	98940	33	123338	-1	IRb/SSC	rps12-ycf15	ndhA intron	ACGTACATGAGATTTTCACCTCATACGGCTCCT
	P	33	123338	33	142988	-1	SSC/IRa	ndhA intron	ycf15-rps12	CCGTACATGAGATTGTCACCTCATACGGCTCCT
	P	31	65500	31	65533	-1	LSC	psbE-petL	psbE-petL	TTCTTTCTTACTTTACTTGTTGCTTGTCAGT
	F	35	20810	35	20859	-3	LSC	rpoC2-rpoC1	rpoC2-rpoC1	CATATTCCGCTGAGTAGAATTTGACAATGAGTTTG
	F	35	44503	35	95865	-3	LSC/IRb	ycf3 intron	ndhB intron	GAACCGTACATGAGATTTTCATCTCATACGGCTCC
	P	35	44503	35	146061	-3	LSC/IRa	ycf3 intron	ndhB intron	GAACCGTACATGAGATTTTCATCTCATACGGCTCC
	F	32	52171	32	52197	-2	LSC	ndhC-trnV-UAC	ndhC-trnV-UAC	CAATGTTTACAATGAAACTTACCAAATAATGT
	F	34	91315	34	91387	-3	LSC	ycf2	ycf2	TTAGTGATGATATTGATGCTAGTGATGATATTGA
	R	33	116525	33	116535	-3	SSC	rpl32-trnL-UAG	rpl32-trnL-UAG	TATATATATATAGAAATATATATATATATATAG
	F	30	8438	30	36329	-2	LSC	trnS-GCU	trnS-UGA	AAAAACGGAAAGAGAGGGATTCGAACCCTC
	R	30	13176	30	13176	-2	LSC	atpF-atpH	atpF-atpH	CTTCTTTATTTATTTAATTTATTTATTTAT
	P	32	89365	32	89387	-3	LSC	ycf2	ycf2	ATCCACATCACTTATGCTTCTTTTATTACAAT
	R	32	116524	32	116539	-3	SSC	rpl32-trnL-UAG	rpl32-trnL-UAG	CTATATATATATAGAAATATATATATATATAT
	C	31	43236	31	121973	-3	LSC/SSC	psaA-ycf3	ndhG-ndhI	ATTATAACAAAAAAAAATAGATATATATATA
	P	31	74781	31	74781	-3	LSC	psbT-psbN	psbT-psbN	TAATGAGTCCCCCAAATATTGGGGGACTCAT
	P	31	108390	31	108390	-3	IRb	rrn5-trnR-ACG	rrn5-trnR-ACG	CTTATTTCTTTTTCAATATGAAAAAGAAATA
	F	31	108390	31	133540	-3	IRb/IRa	rrn5-trnR-ACG	trnR-ACG-rrn5	CTTATTTCTTTTTCAATATGAAAAAGAAATA
	F	31	115212	31	115244	-3	SSC	ndhF-rpl32	ndhF-rpl32	GCGAATTTAGTTATTAACTAAGATTTGTTTA
	F	31	116520	31	116540	-3	SSC	rpl32-trnL-UAG	rpl32-trnL-UAG	TTTTCTATATATATATAGAAATATATATATA
	R	31	116529	31	116537	-3	SSC	rpl32-trnL-UAG	rpl32-trnL-UAG	TATATATAGAAATATATATATATATATAGAA
	P	31	133540	31	133540	-3	IRa	trnR-ACG-rrn5	trnR-ACG-rrn5	TTTATTTCTTTTTCATATTGAAAAAGAAATA
	F	30	9836	30	37291	-3	LSC	trnG-UCC	trnG-GCC	AACGATGCGGGTTCGATTCCCGCTACCCGC
	P	30	36332	30	46191	-3	LSC	trnS-UGA	trnS-GGA	AAAGGAGAGAGAGGGATTCGAACCCTCGAT
	F	30	39506	30	41730	-3	LSC	psaB	psaA	ATGCAATAGCTAAATGATGATGAGCCATAT
	F	30	90055	30	90070	-3	LSC	ycf2	ycf2	GCCTATTACCGATACACCTATTGCCGATAC
	F	30	91358	30	91394	-3	LSC	ycf2	ycf2	TGATATTGATGCTAGTGACGATATTGATGC
	F	30	115274	30	115296	-3	SSC	ndhF-rpl32	ndhF-rpl32	CTTAAAATAACGAAAATACAAAATTTCATT
	F	30	116524	30	116526	-3	SSC	rpl32-trnL-UAG	rpl32-trnL-UAG	CTATATATATATAGAAATATATATATATAT
S. incisodentatum	F	84	91581	84	91599	-1	IRb	ycf2	ycf2	TTAGTGATGATATTGATGCTAGTGACGATATTGATGCTAGTGACGATATTGATGCTAGTGACGATATTGATGCTAGTGACGATA
	P	84	91581	84	149699	-1	IRb/IRa	ycf2	ycf2	TTAGTGATGATATTGATGCTAGTGACGATATTGATGCTAGTGACGATATTGATGCTAGTGACGATATTGATGCTAGTGACGATA
	P	84	91599	84	149717	-1	IRb/IRa	ycf2	ycf2	CTAGTGACGATATTGATGCTAGTGACGATATTGATGCTAGTGACGATATTGATGCTAGTGACGATATTGATGCTAGTGACGATA
	F	84	149699	84	149717	-1	IRa	ycf2	ycf2	GATATCGTCACTAGCATCAATATCGTCACTAGCATCAATATCGTCACTAGCATCAATATCGTCACTAGCATCAATATCGTCACT
	F	66	91581	66	91617	-1	IRb	ycf2	ycf2	TTAGTGATGATATTGATGCTAGTGACGATATTGATGCTAGTGACGATATTGATGCTAGTGACGATA
	P	66	91581	66	149699	-1	IRb/IRa	ycf2	ycf2	TTAGTGATGATATTGATGCTAGTGACGATATTGATGCTAGTGACGATATTGATGCTAGTGACGATA
	P	66	91617	66	149735	-1	IRb/IRa	ycf2	ycf2	CTAGTGACGATATTGATGCTAGTGACGATATTGATGCTAGTGACGATATTGATGCTAGTGACGATA
	F	66	149699	66	149735	-1	IRa	ycf2	ycf2	GATATCGTCACTAGCATCAATATCGTCACTAGCATCAATATCGTCACTAGCATCAATATCGTCACT
	F	55	38	55	70495	-2	LSC	trnL-CAA-trnH-GUG	rps12-clpP	GATAAATAATGGACTGGTTTAGATCTATCCTAACCTGATGATTTTTAATTACTTC
	F	48	91581	48	91635	-1	IRb	ycf2	ycf2	TTAGTGATGATATTGATGCTAGTGACGATATTGATGCTAGTGACGATA
	P	48	91581	48	149699	-1	IRb/IRa	ycf2	ycf2	TTAGTGATGATATTGATGCTAGTGACGATATTGATGCTAGTGACGATA
	P	48	91635	48	149753	-1	IRb/IRa	ycf2	ycf2	CTAGTGACGATATTGATGCTAGTGACGATATTGATGCTAGTGACGATA
	F	48	149699	48	149753	-1	IRa	ycf2	ycf2	GATATCGTCACTAGCATCAATATCGTCACTAGCATCAATATCGTCACT
	F	43	50	43	70507	-1	LSC	trnL-CAA-trnH-GUG	rps12-clpP	ACTGGTTTAGATCTATCCTAACCTGATGATTTTTAATTACTTC
	P	45	75029	45	75029	-3	LSC	psbT-psbN	psbT-psbN	ATTGAAGTAATGAGTCCCCCAATATTTGGGGGACTCATTACTTCA
	F	41	99263	41	122554	-2	IRb/SSC	rps12-ycf15	ndhA intron	CTACAGAAACGTACATGAGATTTTCACCTCATACGGCTCCT
	P	41	122554	41	142078	-2	SSC/IRa	ndhA intron	ycf15-rps12	TTACAGAACCGTACATGAGATTGTCACCTCATACGGCTCCT
	F	34	28834	34	28851	0	LSC	trnC-GCA-petN	trnC-GCA-petN	TATATACATATACTTAAAATATACATATACTTAA
	F	39	44809	39	99265	-2	LSC/IRb	ycf3 intron	rps12-ycf15	CCAGAACCGTACATGAGATTTTCATCTCATACGGCTCCT
	F	39	44809	39	122556	-2	LSC/SSC	ycf3 intron	ndhA intron	CCAGAACCGTACATGAGATTTTCATCTCATACGGCTCCT
	P	39	44809	39	142078	-2	LSC/IRa	ycf3 intron	ycf15-rps12	CCAGAACCGTACATGAGATTTTCATCTCATACGGCTCCT
	P	32	30330	32	30330	0	LSC	petN-psbM	petN-psbM	GGTAAGAAAGAAATATATATATTTCTTTCTTA
	P	34	31268	34	31809	-1	LSC	psbM-trnD-GUC	trnE-UUC-trnT-GGU	GAAAAGGGAAAGATGATTGATGTACTTATTGAAT
	F	34	108362	34	108394	-1	IRb	rrn4.5-rrn5	rrn4.5-rrn5	TCATTGTTCAACTCTTTGACAACACGAAAAAACC
	P	34	108362	34	132954	-1	IRb/IRa	rrn4.5-rrn5	rrn5-rrn4.5	TCATTGTTCAACTCTTTGACAACACGAAAAAACC
	P	34	108394	34	132986	-1	IRb/IRa	rrn4.5-rrn5	rrn5-rrn4.5	CCATTGTTCAACTCTTTGACAACATGAAAAAACC
	F	34	132954	34	132986	-1	IRa	rrn5-rrn4.5	rrn5-rrn4.5	TTGGTTTTTTCATGTTGTCAAAGAGTTGAACAAT
	F	30	63	30	70520	0	LSC	trnL-CAA-trnH-GUG	rps12-clpP	TATCCTAACCTGATGATTTTTAATTACTTC
	P	30	8597	30	46508	0	LSC	trnS-GCU	trnS-GGA	AACGGAAAGAGAGGGATTCGAACCCTCGGT
	F	33	99271	33	122562	-1	IRb/SSC	rps12-ycf15	ndhA intron	ACGTACATGAGATTTTCACCTCATACGGCTCCT
	P	33	122562	33	142078	-1	SSC/IRa	ndhA intron	ycf15-rps12	CCGTACATGAGATTGTCACCTCATACGGCTCCT
	F	35	21000	35	21049	-2	LSC	rpoC2-rpoC1	rpoC2-rpoC1	CATATTCCGCTGAGTAGAATTTGACAATGAGTTTG
	F	34	91581	34	91653	-2	IRb	ycf2	ycf2	TTAGTGATGATATTGATGCTAGTGACGATATTGA
	P	34	91581	34	149695	-2	IRb/IRa	ycf2	ycf2	TTAGTGATGATATTGATGCTAGTGACGATATTGA
	P	34	91653	34	149767	-2	IRb/IRa	ycf2	ycf2	CTAGTGACGATATTGATGCTAGTGACGATATCGA
	F	34	149695	34	149767	-2	IRa	ycf2	ycf2	GATCGATATCGTCACTAGCATCAATATCGTCACT
	P	31	64341	31	64341	-1	LSC	petA-psbJ	petA-psbJ	ATATATTACATAATATTATATTATGTAATAT
	F	35	44812	35	96196	-3	LSC/IRb	ycf3 intron	ndhB intron	GAACCGTACATGAGATTTTCATCTCATACGGCTCC
	P	35	44812	35	145151	-3	LSC/IRa	ycf3 intron	ndhB intron	GAACCGTACATGAGATTTTCATCTCATACGGCTCC
	P	31	65780	31	65813	-2	LSC	psbE-petL	psbE-petL	TTCTTTCTTACTTTACTTGTTGCTTGTCAGT
	F	30	8594	30	36554	-2	LSC	trnS-GCU	trnS-UGA	AAAAACGGAAAGAGAGGGATTCGAACCCTC
	P	30	36557	30	46508	-3	LSC	trnS-UGA	trnS-GGA	AAAGGAGAGAGAGGGATTCGAACCCTCGAT
	F	30	39761	30	41985	-3	LSC	psaB	psaA	ATGCAATAGCTAAATGATGATGAGCCATAT
	F	30	52117	30	52141	-3	LSC	ndhC-trnV-UAC	ndhC-trnV-UAC	GAAAGAAAAGGAATTTATTATATATATATA
	F	30	89151	30	89193	-3	IRb	ycf2	ycf2	GTTTCTTTTTGTCCAAGTCACTTCTTTTTT
	P	30	89151	30	152159	-3	IRb/IRa	ycf2	ycf2	GTTTCTTTTTGTCCAAGTCACTTCTTTTTT
	P	30	89193	30	152201	-3	IRb/IRa	ycf2	ycf2	TTTTCTTTTTGTCTAACTCACTTCCTTTTT
	F	30	90321	30	90336	-3	IRb	ycf2	ycf2	GCCTATTACCGATACACCTATTGCCGATAC
	P	30	90321	30	151016	-3	IRb/IRa	ycf2	ycf2	GCCTATTACCGATACACCTATTGCCGATAC
S. intramongolicum	F	86	94082	86	94103	-2	IRb	ycf3 intron	ndhA intron	CCAGAACCGTACATGAGATTTTCATCTCATACGGCTCCT
	P	86	94082	86	146991	-2	IRb/IRa	rps12-ycf15	ndhA intron	ACGTACATGAGATTTTCACCTCATACGGCTCCTC
	P	86	94103	86	147012	-2	IRb/IRa	ycf2-trnL-CAA	trnL-CAA-trnH-GUG	GATCAGAAAGAAAATGGTGGAGATCAGAAAGAGAATGGTGGAGATCAGAAAGAGAATGGTGGAGATCAGAAAGAGAAT
	F	86	146991	86	147012	-2	IRa	ycf2	trnL-CAA-trnH-GUG	TTAGTGATGATATTGATGCTAGTGATGATATTGATGCTAGTGACGATATTGATGCTAGTGACGATA
	F	78	94090	78	94111	-1	IRb	ycf2-trnL-CAA	trnL-CAA-trnH-GUG	GTGGTGGATATCAGAAAGAAAATGGTGGAGATCAGAAAGAAAAT
	P	78	94090	78	146991	-1	IRb/IRa	ycf2-trnL-CAA	trnL-CAA-trnH-GUG	TATCAGAAAGAAAATGGTGGAGATCAGAAAGAAAATGGTGGAGATCAGAAAGAGAATGGTGGAGATCAGAAAGAGAAT
	P	78	94111	78	147012	-1	IRb/IRa	ycf2-trnL-CAA	trnL-CAA-trnH-GUG	GAATGGTGGAGATCAGAAAGAGAATGGTGGAGATCAGAAAGAGAAT
	F	66	91535	66	91553	-1	IRb	ycf2-trnL-CAA	ycf2-trnL-CAA	GTGGTGGATATCAGAAAGAAAATGGTGGAGATCAGAAAGAAAATGGTGGAGATCAGAAAGAGAATGGTGGAGATCAGAAAGAGAAT
	P	66	91535	66	149561	-1	IRb/IRa	ycf2-trnL-CAA	ycf2-trnL-CAA	TATCAGAAAGAAAATGGTGGAGATCAGAAAGAAAATGGTGGAGATCAGAAAGAGAATGGTGGAGATCAGAAAGAGAAT
	P	66	91553	66	149579	-1	IRb/IRa	ycf2-trnL-CAA	ycf2-trnL-CAA	AAATGGTGGAGATCAGAAAGAAAATGGTGGAGATCAGAAAGAGAAT
	F	66	149561	66	149579	-1	IRa	trnL-CAA-trnH-GUG	trnL-CAA-trnH-GUG	GATCGATATCGTCACTAGCATCAATATCGTCACTAGCATCAATATCGTCACT
	F	62	31296	62	31357	0	LSC	psbM-trnD-GUC	trnE-UUC-trnT-GGU	CAAAGGGAAAGATGATTGATGTACTTATTGAATCTGTC
	F	65	94082	65	94124	-3	IRb	ndhA intron	ycf15-rps12	TTACAGAACCGTACATGAGATTGTCACCTCATACGGCTCCTC
	P	65	94082	65	146991	-3	IRb/IRa	ycf3 intron	ycf15-rps12	CCAGAACCGTACATGAGATTTTCATCTCATACGGCTCCT
	P	65	94124	65	147033	-3	IRb/IRa	ycf2-trnL-CAA	trnL-CAA-trnH-GUG	GATCAGAAAGAGAATGGTGGAGATCAGAAAGAGAATGGTGGAGATCAGAAAGAGAAT
	F	65	146991	65	147033	-3	IRa	ycf2	trnL-CAA-trnH-GUG	TGATATTGATGCTAGTGACGATATTGATGCTAGTGACGATA
	F	57	94090	57	94132	-2	IRb	ycf2-trnL-CAA	trnL-CAA-trnH-GUG	TATCAGAAAGAAAATGGTGGAGATCAGAAAGAAAATGGTGGAGATCAGAAAGAGAAT
	P	57	94090	57	146991	-2	IRb/IRa	ycf2-trnL-CAA	trnL-CAA-trnH-GUG	AAATGGTGGAGATCAGAAAGAAAATGGTGGAGATCAGAAAGAGAAT
	P	57	94132	57	147033	-2	IRb/IRa	ycf2-trnL-CAA	trnL-CAA-trnH-GUG	GAATGGTGGAGATCAGAAAGAGAATGGTGGAGATCAGAAAGAGAAT
	F	46	94122	46	94143	0	IRb	trnL-CAA-trnH-GUG	trnL-CAA-trnH-GUG	ACATTCTCTTTCTGATCTCCACCATTCTCTTTCTGATCTCCACCATTCTCTTTCTGATCTCCACCATTTTCTTTCTGATCTCCACC
	P	46	94122	46	146991	0	IRb/IRa	ycf2-trnL-CAA	trnL-CAA-trnH-GUG	ATGGTGGAGATCAGAAAGAGAATGGTGGAGATCAGAAAGAGAATGGTGGAGATCAGAAAGAGAAT
	P	46	94143	46	147012	0	IRb/IRa	trnL-CAA-trnH-GUG	trnL-CAA-trnH-GUG	ACATTCTCTTTCTGATCTCCACCATTCTCTTTCTGATCTCCACCATTCTCTTTCTGATCTCCACC
	F	46	94101	46	94143	-1	IRb	ycf2-trnL-CAA	trnL-CAA-trnH-GUG	AAATGGTGGAGATCAGAAAGAGAATGGTGGAGATCAGAAAGAGAAT
	P	46	94101	46	146991	-1	IRb/IRa	ycf2-trnL-CAA	trnL-CAA-trnH-GUG	ATGGTGGAGATCAGAAAGAAAATGGTGGAGATCAGAAAGAGAATGGTGGAGATCAGAAAGAGAATGGTGGAGATCAGAAAGAGAAT
	P	46	94143	46	147033	-1	IRb/IRa	ycf2-trnL-CAA	trnL-CAA-trnH-GUG	ATGGTGGAGATCAGAAAGAGAATGGTGGAGATCAGAAAGAGAAT
	F	52	91535	52	91571	-3	IRb	ycf2-trnL-CAA	ycf2-trnL-CAA	GTGGTGGATATCAGAAAGAAAATGGTGGAGATCAGAAAGAAAATGGTGGAGATCAGAAAGAGAAT
	P	52	91535	52	149557	-3	IRb/IRa	ycf2-trnL-CAA	ycf2-trnL-CAA	TATCAGAAAGAAAATGGTGGAGATCAGAAAGAAAATGGTGGAGATCAGAAAGAGAAT
	P	52	91571	52	149593	-3	IRb/IRa	ycf3 intron	rps12-ycf15	CCAGAACCGTACATGAGATTTTCATCTCATACGGCTCCT
	F	52	149557	52	149593	-3	IRa	ycf2	trnL-CAA-trnH-GUG	CTAGTGACGATATTGATGCTAGTGACGATATTGATGCTAGTGACGATATCGA
	F	41	91560	41	91578	0	IRb	ycf2-trnL-CAA	ycf2-trnL-CAA	AAATGGTGGAGATCAGAAAGAGAATGGTGGAGATCAGAAAGAGAAT
	P	41	91560	41	149561	0	IRb/IRa	ycf2-trnL-CAA	ycf2-trnL-CAA	GTGGTGGATATCAGAAAGAAAATGGTGGAGATCAGAAAGAAAAT
	P	41	91578	41	149579	0	IRb/IRa	rps12-ycf15	ndhA intron	CTACAGAAACGTACATGAGATTTTCACCTCATACGGCTCCTC
	P	49	277	49	282	-3	LSC	trnH-GUG-psbA	trnH-GUG-psbA	AAAAAGAAGAAATACCGCCCTCTTGATATAACAAGAGGGCGGTATTTCT
	P	45	75017	45	75017	-3	LSC	ycf2	ycf2	TGATATTGATGCTAGTGACGATATTGATGCTAGTGACGATA
	F	39	147038	39	147059	-1	IRa	trnL-CAA-trnH-GUG	trnL-CAA-trnH-GUG	GATATCGTCACTAGCATCAATATCGTCACTAGCATCAATATCGTCACTAGCATCAATATCATCACT
	F	42	99071	42	122323	-2	IRb/SSC	trnL-CAA-trnH-GUG	trnL-CAA-trnH-GUG	CTCTTTCTGATCTCCACCATTCTCTTTCTGATCTCCACC
	P	42	122323	42	142067	-2	SSC/IRa	ycf2	trnL-CAA-trnH-GUG	TTAGTGATGATATTGATGCTAGTGATGATATTGATGCTAGTGACGATATTGA
	F	44	94082	44	94145	-3	IRb	ycf2-trnL-CAA	trnL-CAA-trnH-GUG	GTGGTGGATATCAGAAAGAAAATGGTGGAGATCAGAAAGAAAATGGTGGAGATCAGAAAGAGAATGGTGGAGATCAGAAAGAGAAT
	P	44	94082	44	146991	-3	IRb/IRa	ycf2-trnL-CAA	trnL-CAA-trnH-GUG	GTGGTGGATATCAGAAAGAAAATGGTGGAGATCAGAAAGAAAATGGTGGAGATCAGAAAGAGAAT
	P	44	94145	44	147054	-3	IRb/IRa	trnL-CAA-trnH-GUG	trnL-CAA-trnH-GUG	ACATTCTCTTTCTGATCTCCACCATTCTCTTTCTGATCTCCACC
	F	44	146991	44	147054	-3	IRa	ycf2	trnL-CAA-trnH-GUG	CTAGTGATGATATTGATGCTAGTGACGATATTGATGCTAGTGACGATATTGATGCTAGTGACGATA
	P	34	30303	34	30303	0	LSC	petN-psbM	petN-psbM	GGTAAGAAAGAAATATATATATATTTCTTTCTTA
	R	33	28836	33	28836	0	LSC	trnC-GCA-petN	trnC-GCA-petN	TATATACATATAATATACATATAATATACATAT
	F	39	44875	39	99073	-2	LSC/IRb	psbT-psbN	psbT-psbN	ATTGAAGTAATGAGTCCCCCAAATATTGGGGGACTCATTACTTCA
	F	39	44875	39	122325	-2	LSC/SSC	ycf2	ycf2	TTAGTGATGATATTGATGCTAGTGATGATATTGATGCTAGTGACGATATTGATGCTAGTGACGATA
	P	39	44875	39	142068	-2	LSC/IRa	ycf2	ycf2	TTAGTGATGATATTGATGCTAGTGATGATATTGATGCTAGTGACGATATTGA
	F	39	147017	39	147059	-2	IRa	ycf2	trnL-CAA-trnH-GUG	CGATATTGATGCTAGTGACGATATTGATGCTAGTGACGATA
	P	38	31189	38	31778	-2	LSC	trnD-GUC-trnY-GUA	trnD-GUC-trnY-GUA	TCCCAGGGAAATAAAAAGAAGGGATCTAGCAGAAATTTTGATTCTTTTTATTCTTATTCCTA
	F	34	99079	34	122331	-1	IRb/SSC	trnL-CAA-trnH-GUG	trnL-CAA-trnH-GUG	CTCTTTCTGATCTCCACCATTTTCTTTCTGATCTCCACC
S. mairei	F	79	92401	79	92521	0	IRb	ycf2-trnL-CAA	ycf2-trnL-CAA	CAAGGGGATATTAAGATAGGAGGAGAAGGTCTGCAAGCAGGACCCCCCAAGCCTCCTTGTAGAGGGGCTCGCTTACAAG
	P	79	92401	79	145243	0	IRb/IRa	ycf2-trnL-CAA	trnL-CAA-trnH-GUG	CAAGGGGATATTAAGATAGGAGGAGAAGGTCTGCAAGCAGGACCCCCCAAGCCTCCTTGTAGAGGGGCTCGCTTACAAG
	P	79	92521	79	145363	0	IRb/IRa	ycf2-trnL-CAA	trnL-CAA-trnH-GUG	GAAGGGGATATTAAGATAGGAGGAGAAGGTCTGCAAGCAGGACCCCCCAAGCCTCCTTGTAGAGGGGCTCGCTTACAAG
	F	79	145243	79	145363	0	IRa	trnL-CAA-trnH-GUG	trnL-CAA-trnH-GUG	TACTTGTAAGCGAGCCCCTCTACAAGGAGGCTTGGGGGGTCCTGCTTGCAGACCTTCTCCTCCTATCTTAATATCCCCT
	F	70	90157	70	90175	-3	LSC	ycf2	ycf2	TTAGTGATAATATTGATGCTAGTGATGATATTGATGCTAGTGATGATATTGATGCTAGTGACGATATTGA
	F	58	90165	58	90183	-1	LSC	ycf2	ycf2	AATATTGATGCTAGTGATGATATTGATGCTAGTGATGATATTGATGCTAGTGACGATA
	F	43	92480	43	92591	0	IRb	ycf2-trnL-CAA	ycf2-trnL-CAA	TCTTACAAGTAAATTCTTTTAAAGAATTATTAACACCAAGAGA
	P	43	92480	43	145209	0	IRb/IRa	ycf2-trnL-CAA	trnL-CAA-trnH-GUG	TCTTACAAGTAAATTCTTTTAAAGAATTATTAACACCAAGAGA
	P	43	92591	43	145320	0	IRb/IRa	ycf2-trnL-CAA	trnL-CAA-trnH-GUG	GCTTACAAGTAAATTCTTTTAAAGAATTATTAACACCAAGAGA
	F	43	145209	43	145320	0	IRa	trnL-CAA-trnH-GUG	trnL-CAA-trnH-GUG	TTTCTCTTGGTGTTAATAATTCTTTAAAAGAATTTACTTGTAA
	F	48	90157	48	90193	-3	LSC	ycf2	ycf2	TTAGTGATAATATTGATGCTAGTGATGATATTGATGCTAGTGATGATA
	F	38	92713	38	92749	0	IRb	ycf2-trnL-CAA	ycf2-trnL-CAA	AAATTTGATGATAAAATAAACAAAAAATTAAAAGAAGA
	P	38	92713	38	145056	0	IRb/IRa	ycf2-trnL-CAA	trnL-CAA-trnH-GUG	AAATTTGATGATAAAATAAACAAAAAATTAAAAGAAGA
	P	38	92749	38	145092	0	IRb/IRa	ycf2-trnL-CAA	trnL-CAA-trnH-GUG	GAATTTGATGATAAAATAAACAAAAAATTAAAAGAAGA
	F	38	145056	38	145092	0	IRa	trnL-CAA-trnH-GUG	trnL-CAA-trnH-GUG	GTTCTTCTTTTAATTTTTTGTTTATTTTATCATCAAAT
	P	45	73635	45	73635	-3	LSC	psbT-psbN	psbT-psbN	ATTGAAGTAATGAGTCCCCCAAAGATTGGGGGACTCATTACTTCA
	F	42	92793	42	92817	-2	IRb	ycf2-trnL-CAA	ycf2-trnL-CAA	GAGATTAAAAAAACTCGAAAAGGAAAGATTAAAAAAACTCGA
	P	42	92793	42	144984	-2	IRb/IRa	ycf2-trnL-CAA	trnL-CAA-trnH-GUG	GAGATTAAAAAAACTCGAAAAGGAAAGATTAAAAAAACTCGA
	P	42	92817	42	145008	-2	IRb/IRa	ycf2-trnL-CAA	trnL-CAA-trnH-GUG	AAGATTAAAAAAACTCGAAGAGGAAAAATTAAAAAAACTCGA
	F	42	144984	42	145008	-2	IRa	trnL-CAA-trnH-GUG	trnL-CAA-trnH-GUG	GTTCGAGTTTTTTTAATTTTTCCTCTTCGAGTTTTTTTAATC
	F	44	90165	44	90201	-3	LSC	ycf2	ycf2	AATATTGATGCTAGTGATGATATTGATGCTAGTGATGATATTGA
	F	44	92819	44	92843	-3	IRb	ycf2-trnL-CAA	ycf2-trnL-CAA	GATTAAAAAAACTCGAAGAGGAAAAATTAAAAAAACTCGAACAG
	P	44	92819	44	144956	-3	IRb/IRa	ycf2-trnL-CAA	trnL-CAA-trnH-GUG	GATTAAAAAAACTCGAAGAGGAAAAATTAAAAAAACTCGAACAG
	F	44	92839	44	92863	-3	IRb	ycf2-trnL-CAA	ycf2-trnL-CAA	GAAAAATTAAAAAAACTCGAACAGAAAAAATTAAAAAAACGCGA
	P	44	92839	44	144936	-3	IRb/IRa	ycf2-trnL-CAA	trnL-CAA-trnH-GUG	GAAAAATTAAAAAAACTCGAACAGAAAAAATTAAAAAAACGCGA
	P	44	92843	44	144980	-3	IRb/IRa	ycf2-trnL-CAA	trnL-CAA-trnH-GUG	AATTAAAAAAACTCGAACAGAAAAAATTAAAAAAACGCGAACAG
	P	44	92863	44	144960	-3	IRb/IRa	ycf2-trnL-CAA	trnL-CAA-trnH-GUG	AAAAAATTAAAAAAACGCGAACAGAGAAAATTAAAAAAACTCGA
	F	44	144936	44	144960	-3	IRa	trnL-CAA-trnH-GUG	trnL-CAA-trnH-GUG	CTTCGAGTTTTTTTAATTTTCTCTGTTCGCGTTTTTTTAATTTT
	F	44	144956	44	144980	-3	IRa	trnL-CAA-trnH-GUG	trnL-CAA-trnH-GUG	CTCTGTTCGCGTTTTTTTAATTTTTTCTGTTCGAGTTTTTTTAA
	F	41	97707	41	120403	-2	IRb/SSC	rps12-ycf15	ndhA intron	CTACAGAAACGTACATGAGATTTTCACCTCATACGGCTCCT
	P	41	120403	41	140095	-2	SSC/IRa	ndhA	ycf15-rps12	TTACAGAACCGTACATGAGATTGTCACCTCATACGGCTCCT
	F	34	110395	34	110412	0	SSC	Ψycf1-ndhF	Ψycf1-ndhF	CTAAAAACTATAGATATATAAAAACTATAGATAT
	F	42	144965	42	144989	-3	IRa	trnL-CAA-trnH-GUG	trnL-CAA-trnH-GUG	CGTTTTTTTAATTTTTTCTGTTCGAGTTTTTTTAATTTTTCC
	F	39	43481	39	97709	-2	LSC/IRb	ycf3 intron	rps12-ycf15	CCAGAACCGTACATGAGATTTTCATCTCATACGGCTCCT
	F	39	43481	39	120405	-2	LSC/SSC	ycf3 intron	ndhA intron	CCAGAACCGTACATGAGATTTTCATCTCATACGGCTCCT
	P	39	43481	39	140095	-2	LSC/IRa	ycf3 intron	ycf15-rps12	CCAGAACCGTACATGAGATTTTCATCTCATACGGCTCCT
	P	32	29255	32	29255	0	LSC	petN-psbM	petN-psbM	GGTAAGAAAGAAATATATATATTTCTTTCTTA
	F	35	92819	35	92891	-1	IRb	ycf2-trnL-CAA	ycf2-trnL-CAA	GATTAAAAAAACTCGAAGAGGAAAAATTAAAAAAA
	P	35	92819	35	144917	-1	IRb/IRa	ycf2-trnL-CAA	trnL-CAA-trnH-GUG	GATTAAAAAAACTCGAAGAGGAAAAATTAAAAAAA
	P	35	92891	35	144989	-1	IRb/IRa	ycf2-trnL-CAA	trnL-CAA-trnH-GUG	AATTAAAAAAACTCGAAGAGGAAAAAATAAAAAAA
	F	35	144917	35	144989	-1	IRa	trnL-CAA-trnH-GUG	trnL-CAA-trnH-GUG	GGTTTTTTTATTTTTTCCTCTTCGAGTTTTTTTAA
	P	30	8078	30	45159	0	LSC	trnS-GCU	trnS-GGA	AACGGAAAGAGAGGGATTCGAACCCTCGGT
	P	33	30207	33	30752	-1	LSC	psbM-trnD-GUC	trnE-UUC-trnT-GGU	GGAAAGATGATTGGTGTACTTATTGAATCTGTC
	F	33	97715	33	120411	-1	IRb/SSC	rps12-ycf15	ndhA intron	ACGTACATGAGATTTTCACCTCATACGGCTCCT
	P	33	120411	33	140095	-1	SSC/IRa	ndhA	ycf15-rps12	CCGTACATGAGATTGTCACCTCATACGGCTCCT
	F	38	85410	38	92137	-3	LSC/IRb	rpl23-trnI-CAU	ycf2-trnL-CAA	ATGAGTTCTAGTCTCAATAAGAATGCTAGTTCTTACTG
	P	38	85410	38	145668	-3	LSC/IRa	rpl23-trnI-CAU	trnL-CAA-trnH-GUG	ATGAGTTCTAGTCTCAATAAGAATGCTAGTTCTTACTG
	F	38	92840	38	92888	-3	IRb	ycf2-trnL-CAA	ycf2-trnL-CAA	AAAAATTAAAAAAACTCGAACAGAAAAAATTAAAAAAA
	P	38	92840	38	144917	-3	IRb/IRa	ycf2-trnL-CAA	trnL-CAA-trnH-GUG	AAAAATTAAAAAAACTCGAACAGAAAAAATTAAAAAAA
S. mairei var. simplicifolia	F	70	91020	70	91038	-3	LSC	ycf2	ycf2	TTAGTGATAATATTGATGCTAGTGATGATATTGATGCTAGTGATGATATTGATGCTAGTGACGATATTGA
	F	58	91028	58	91046	-1	LSC	ycf2	ycf2	AATATTGATGCTAGTGATGATATTGATGCTAGTGATGATATTGATGCTAGTGACGATA
	F	44	14367	44	14409	-1	LSC	atpH-atpI	atpH-atpI	CTTAAATTCAATCGAATTCGAGAATTATGCGTCGAAAAACCAGT
	F	48	91020	48	91056	-3	LSC	ycf2	ycf2	TTAGTGATAATATTGATGCTAGTGATGATATTGATGCTAGTGATGATA
	F	37	29023	37	29041	0	LSC	trnC-GCA-petN	trnC-GCA-petN	TTATATACATATACTTAAATATATACATATACTTAAA
	P	45	74464	45	74464	-3	LSC	psbT-psbN	psbT-psbN	ATTGAAGTAATGAGTCCCCCAAATATTGGGGGACTCATTACTTCA
	F	44	91028	44	91064	-3	LSC	ycf2	ycf2	AATATTGATGCTAGTGATGATATTGATGCTAGTGATGATATTGA
	F	41	97728	41	120434	-2	IRb/SSC	rps12-ycf15	ndhA intron	CTACAGAAACGTACATGAGATTTTCACCTCATACGGCTCCT
	P	41	120434	41	140123	-2	SSC/IRa	ndhA intron	ycf15-rps12	TTACAGAACCGTACATGAGATTGTCACCTCATACGGCTCCT
	F	40	13	40	37	-2	LSC	trnL-CAA-trnH-GUG	trnL-CAA-trnH-GUG	CTTCGAGTTTTTTTAATTTTTTCTGTTCGAGTTTTTTTAA
	F	39	44330	39	97730	-2	LSC/IRb	ycf3 intron	rps12-ycf15	CCAGAACCGTACATGAGATTTTCATCTCATACGGCTCCT
	F	39	44330	39	120436	-2	LSC/SSC	ycf3 intron	ndhA intron	CCAGAACCGTACATGAGATTTTCATCTCATACGGCTCCT
	P	39	44330	39	140123	-2	LSC/IRa	ycf3 intron	ycf15-rps12	CCAGAACCGTACATGAGATTTTCATCTCATACGGCTCCT
	P	32	30064	32	30064	0	LSC	petN-psbM	petN-psbM	GGTAAGAAAGAAATATATATATTTCTTTCTTA
	P	35	126031	35	126031	-1	SSC	ycf1	ycf1	AAAACAACTAGTTCTTGATTCAAGAACTAGTTGTT
	P	30	8804	30	46008	0	LSC	trnS-GCU	trnS-GGA	AACGGAAAGAGAGGGATTCGAACCCTCGGT
	P	36	66601	36	66601	-2	LSC	trnW-CCA-trnP-UGG	trnW-CCA-trnP-UGG	TAATTATATATTATATATATATATATAATATATTAT
	P	33	31016	33	31561	-1	LSC	psbM-trnD-GUC	trnE-UUC-trnT-GGU	GGAAAGATGATTGGTGTACTTATTGAATCTGTC
	F	33	97736	33	120442	-1	IRb/SSC	rps12-ycf15	ndhA intron	ACGTACATGAGATTTTCACCTCATACGGCTCCT
	P	33	120442	33	140123	-1	SSC/IRa	ndhA intron	ycf15-rps12	CCGTACATGAGATTGTCACCTCATACGGCTCCT
	P	38	546	38	86259	-3	LSC	trnL-CAA-trnH-GUG	rpl23-trnI-CAU	TACAGTAAGAATTAGCATTAGTATTGAGACTAGAACTC
	R	33	66602	33	66602	-2	LSC	trnW-CCA-trnP-UGG	trnW-CCA-trnP-UGG	AATTATATATTATATATATATATATAATATATT
	F	35	44333	35	94660	-3	LSC/IRb	ycf3 intron	ndhB intron	GAACCGTACATGAGATTTTCATCTCATACGGCTCC
	P	35	44333	35	143197	-3	LSC/IRa	ycf3 intron	ndhB intron	GAACCGTACATGAGATTTTCATCTCATACGGCTCC
	F	31	0	31	48	-2	LSC	trnL-CAA-trnH-GUG	trnL-CAA-trnH-GUG	TTATTTTTTCCTCTTCGAGTTTTTTTAATTT
	P	31	65191	31	65224	-2	LSC	psbE-petL	psbE-petL	TTCTTTCTTACTTTACTTGTTGCTTGTCAGT
	F	33	21168	33	21217	-3	LSC	rpoC2-rpoC1	rpoC2-rpoC1	CATATTCCGCTGAGTAGAATTTGACAATGAGTT
	F	30	8801	30	36072	-2	LSC	trnS-GCU	trnS-UGA	AAAAACGGAAAGAGAGGGATTCGAACCCTC
	F	30	32453	30	32480	-2	LSC	trnT-GGU-psbD	trnT-GGU-psbD	GAGTATAGGAGTTTAGTGAATAGGTAGAAG
	P	32	557	32	86254	-3	LSC	trnL-CAA-trnH-GUG	rpl23-trnI-CAU	TTAGCATTAGTATTGAGACTAGAACTCAGAGG
	C	31	66604	31	66605	-3	LSC	trnW-CCA-trnP-UGG	trnW-CCA-trnP-UGG	TTATATATTATATATATATATATAATATATT
	P	30	36075	30	46008	-3	LSC	trnS-UGA	trnS-GGA	AAAGGAGAGAGAGGGATTCGAACCCTCGAT
	F	30	39277	30	41501	-3	LSC	psaB	psaA	ATGCAATAGCTAAATGATGATGAGCCATAT
	F	30	88590	30	88632	-3	LSC	ycf2	ycf2	GTTTCTTTTTGTCCAAGTCACTTCTTTTTT
	F	30	89760	30	89775	-3	LSC	ycf2	ycf2	GCCTATTACCGATACACCTATTGCCGATAC
	F	30	91020	30	91074	-3	LSC	ycf2	ycf2	TTAGTGATAATATTGATGCTAGTGATGATA
	F	30	91063	30	91081	-3	LSC	ycf2	ycf2	TGATATTGATGCTAGTGACGATATTGATGC
S. squarrulosum	F	66	91599	66	91617	-1	IRb	ycf2	ycf2	TTAGTGATGATATTGATGCTAGTGACGATATTGATGCTAGTGACGATATTGATGCTAGTGACGATA
	P	66	91599	66	149634	-1	IRb/IRa	ycf2	ycf2	TTAGTGATGATATTGATGCTAGTGACGATATTGATGCTAGTGACGATATTGATGCTAGTGACGATA
	P	66	91617	66	149652	-1	IRb/IRa	ycf2	ycf2	CTAGTGACGATATTGATGCTAGTGACGATATTGATGCTAGTGACGATATTGATGCTAGTGACGATA
	F	66	149634	66	149652	-1	IRa	ycf2	ycf2	GATATCGTCACTAGCATCAATATCGTCACTAGCATCAATATCGTCACTAGCATCAATATCGTCACT
	F	48	93493	48	93540	0	IRb	ycf2-trnL-CAA	ycf2-trnL-CAA	TATATGGATATGTATTTCCATATAGAAATATAGAAATGACTCTTTTAA
	P	48	93493	48	147729	0	IRb/IRa	ycf2-trnL-CAA	trnL-CAA-ycf2	TATATGGATATGTATTTCCATATAGAAATATAGAAATGACTCTTTTAA
	P	48	93540	48	147776	0	IRb/IRa	ycf2-trnL-CAA	trnL-CAA-ycf2	AATATGGATATGTATTTCCATATAGAAATATAGAAATGACTCTTTTAA
	F	48	147729	48	147776	0	IRa	trnL-CAA-ycf2	trnL-CAA-ycf2	TTTTAAAAGAGTCATTTCTATATTTCTATATGGAAATACATATCCATA
	F	48	91599	48	91635	-1	IRb	ycf2	ycf2	TTAGTGATGATATTGATGCTAGTGACGATATTGATGCTAGTGACGATA
	P	48	91599	48	149634	-1	IRb/IRa	ycf2	ycf2	TTAGTGATGATATTGATGCTAGTGACGATATTGATGCTAGTGACGATA
	P	48	91635	48	149670	-1	IRb/IRa	ycf2	ycf2	CTAGTGACGATATTGATGCTAGTGACGATATTGATGCTAGTGACGATA
	F	48	149634	48	149670	-1	IRa	ycf2	ycf2	GATATCGTCACTAGCATCAATATCGTCACTAGCATCAATATCGTCACT
	F	49	0	49	70610	-2	LSC	trnL-CAA-trnH-GUG	rps12-clpP	AATGGACTGGTTTAGATCTATCCTAACCTGATGATTTTTAATTACTTCT
	P	45	75139	45	75139	-3	LSC	psbT-psbN	psbT-psbN	ATTGAAGTAATGAGTCCCCCAATATTTGGGGGACTCATTACTTCA
	F	41	99323	41	122424	-2	IRb/SSC	rps12-ycf15	ndhA intron	CTACAGAAACGTACATGAGATTTTCACCTCATACGGCTCCT
	P	41	122424	41	141953	-2	SSC/IRa	ndhA intron	ycf15-rps12	TTACAGAACCGTACATGAGATTGTCACCTCATACGGCTCCT
	F	33	10021	33	10041	0	LSC	trnG-UCC-trnR-UCU	trnG-UCC-trnR-UCU	TTATATATTATTATTTATATATATATATTATTA
	F	39	44837	39	99325	-2	LSC/IRb	ycf3 intron	rps12-ycf15	CCAGAACCGTACATGAGATTTTCATCTCATACGGCTCCT
	F	39	44837	39	122426	-2	LSC/SSC	ycf3 intron	ndhA intron	CCAGAACCGTACATGAGATTTTCATCTCATACGGCTCCT
	P	39	44837	39	141953	-2	LSC/IRa	ycf3 intron	ycf15-rps12	CCAGAACCGTACATGAGATTTTCATCTCATACGGCTCCT
	P	32	30384	32	30384	0	LSC	petN-psbM	petN-psbM	GGTAAGAAAGAAATATATATATTTCTTTCTTA
	R	41	10023	41	10035	-3	LSC	trnG-UCC-trnR-UCU	trnG-UCC-trnR-UCU	ATATATTATTATTTATATATATATATTATTATTTATATATA
	F	31	21154	31	21183	0	LSC	rpoC2-rpoC1	rpoC2-rpoC1	ATAAATTCTAACTGGTATCATAGAATTACTT
	F	31	52098	31	52127	0	LSC	ndhC-trnV-UAC	ndhC-trnV-UAC	GAATTTATTATATATATATATATTTCATATA
	P	34	31322	34	31855	-1	LSC	psbM-trnD-GUC	trnE-UUC-trnT-GGU	GAAAAGGGAAAGATGATTGATGTACTTATTGAAT
	F	34	108424	34	108456	-1	IRb	rrn4.5-rrn5	rrn4.5-rrn5	TCATTGTTCAACTCTTTGACAACACGAAAAAACC
	P	34	108424	34	132827	-1	IRb/IRa	rrn4.5-rrn5	rrn5-rrn4.5	TCATTGTTCAACTCTTTGACAACACGAAAAAACC
	P	34	108456	34	132859	-1	IRb/IRa	rrn4.5-rrn5	rrn5-rrn4.5	CCATTGTTCAACTCTTTGACAACATGAAAAAACC
	F	34	132827	34	132859	-1	IRa	rrn5-rrn4.5	rrn5-rrn4.5	TTGGTTTTTTCATGTTGTCAAAGAGTTGAACAAT
	F	30	19	30	70629	0	LSC	trnL-CAA-trnH-GUG	rps12-clpP	TATCCTAACCTGATGATTTTTAATTACTTC
	P	30	8542	30	46522	0	LSC	trnS-GCU	trnS-GGA	AACGGAAAGAGAGGGATTCGAACCCTCGGT
	F	33	99331	33	122432	-1	IRb/SSC	rps12-ycf15	ndhA intron	ACGTACATGAGATTTTCACCTCATACGGCTCCT
	P	33	122432	33	141953	-1	SSC/IRa	ndhA intron	ycf15-rps12	CCGTACATGAGATTGTCACCTCATACGGCTCCT
	F	35	20986	35	21035	-2	LSC	rpoC2-rpoC1	rpoC2-rpoC1	CATATTCCGCTGAGTAGAATTTGACAATGAGTTTG
	R	37	60461	37	60472	-3	LSC	accD-psaI	accD-psaI	AAATATATAATATATATTATTATATTATATTATTATA
	F	34	91599	34	91653	-2	IRb	ycf2	ycf2	TTAGTGATGATATTGATGCTAGTGACGATATTGA
	P	34	91599	34	149630	-2	IRb/IRa	ycf2	ycf2	TTAGTGATGATATTGATGCTAGTGACGATATTGA
	P	34	91653	34	149684	-2	IRb/IRa	ycf2	ycf2	CTAGTGACGATATTGATGCTAGTGACGATATCGA
	F	34	149630	34	149684	-2	IRa	ycf2	ycf2	GATCGATATCGTCACTAGCATCAATATCGTCACT
	R	33	10043	33	10043	-2	LSC	trnG-UCC-trnR-UCU	trnG-UCC-trnR-UCU	ATATATTATTATTTATATATATATATTATTATA
	R	33	47645	33	47645	-2	LSC	rps4-trnT-UGU	rps4-trnT-UGU	TATAGATAAAAAATAGATAAATAAAAAATAGAT
	F	35	44840	35	96256	-3	LSC/IRb	ycf3 intron	ndhB intron	GAACCGTACATGAGATTTTCATCTCATACGGCTCC
	P	35	44840	35	145026	-3	LSC/IRa	ycf3 intron	ndhB intron	GAACCGTACATGAGATTTTCATCTCATACGGCTCC
	P	31	65849	31	65882	-2	LSC	psbE-petL	psbE-petL	TTCTTTCTTACTTTACTTGTTGCTTGTCAGT
	R	33	10021	33	10025	-3	LSC	trnG-UCC-trnR-UCU	trnG-UCC-trnR-UCU	TTATATATTATTATTTATATATATATATTATTA
	F	30	8539	30	36602	-2	LSC	trnS-GCU	trnS-UGA	AAAAACGGAAAGAGAGGGATTCGAACCCTC
	R	30	60487	30	115179	-2	LSC/SSC	accD-psaI	ndhF-rpl32	ATATTATTATATTATATATATAATATATAA
	P	30	36605	30	46522	-3	LSC	trnS-UGA	trnS-GGA	AAAGGAGAGAGAGGGATTCGAACCCTCGAT
	F	30	39822	30	42046	-3	LSC	psaB	psaA	ATGCAATAGCTAAATGATGATGAGCCATAT
S. valentinae	F	48	91925	48	91943	-1	LSC	ycf2	ycf2	TTAGTGATGATATTGATGCTAGTGATGATATTGATGCTAGTGACGATA
	P	49	863	49	87173	-3	LSC	trnL-CAA-trnH-GUG	rpl23-trnI-CAU	CATATGAACAGTAAGAATTAGCATTAGTATTGAGACTAGAACTCATAGG
	P	46	3482	46	3482	-2	LSC	matK	matK	GTCCATTTTTTCATCAAAAGGGGCGTCCCTTTTGATGAAAAAATGG
	F	39	125364	39	125383	0	LSC	rps15-ycf1	rps15-ycf1	TATGTTACAGAATATATAGGATGTTACAGAATATATAGG
	P	45	75381	45	75381	-3	LSC	psbT-psbN	psbT-psbN	ATTGAAGTAATGAGTCCCCCAAATATTGGGGGACTCATTACTTCA
	F	41	98610	41	121902	-2	LSC	rps12-ycf15	ndhA intron	CTACAGAAACGTACATGAGATTTTCACCTCATACGGCTCCT
	P	41	121902	41	141625	-2	LSC	ndhA intron	ycf15-rps12	TTACAGAACCGTACATGAGATTGTCACCTCATACGGCTCCT
	F	39	45180	39	98612	-2	LSC	ycf3 intron	rps12-ycf15	CCAGAACCGTACATGAGATTTTCATCTCATACGGCTCCT
	F	39	45180	39	121904	-2	LSC	ycf3 intron	ndhA intron	CCAGAACCGTACATGAGATTTTCATCTCATACGGCTCCT
	P	39	45180	39	141625	-2	LSC	ycf3 intron	ycf15-rps12	CCAGAACCGTACATGAGATTTTCATCTCATACGGCTCCT
	P	32	30618	32	30618	0	LSC	petN-psbM	petN-psbM	GGTAAGAAAGAAATATATATATTTCTTTCTTA
	F	34	107696	34	107728	-1	LSC	rrn4.5-rrn5	rrn4.5-rrn5	TCATTGTTCAACTCTTTGACAACACGAAAAAACC
	P	34	107696	34	132514	-1	LSC	rrn4.5-rrn5	rrn5-rrn4.5	TCATTGTTCAACTCTTTGACAACACGAAAAAACC
	P	34	107728	34	132546	-1	LSC	rrn4.5-rrn5	rrn5-rrn4.5	CCATTGTTCAACTCTTTGACAACATGAAAAAACC
	F	34	132514	34	132546	-1	LSC	rrn5-rrn4.5	rrn5-rrn4.5	TTGGTTTTTTCATGTTGTCAAAGAGTTGAACAAT
	P	30	9013	30	46861	0	LSC	trnS-GCU	trnS-GGA	AACGGAAAGAGAGGGATTCGAACCCTCGGT
	P	33	31563	33	32086	-1	LSC	psbM-trnD-GUC	trnE-UUC-trnT-GGU	GGAAAGATGATTGATGTACTTATTGAATCTGTC
	F	33	98618	33	121910	-1	LSC	rps12-ycf15	ndhA intron	ACGTACATGAGATTTTCACCTCATACGGCTCCT
	P	33	121910	33	141625	-1	LSC	ndhA intron	ycf15-rps12	CCGTACATGAGATTGTCACCTCATACGGCTCCT
	F	35	21334	35	21383	-3	LSC	rpoC2-rpoC1	rpoC2-rpoC1	CATATTCCGCTGAGTAGAATTTGACAATGAGTTTG
	F	35	45183	35	95543	-3	LSC/IRb	ycf3 intron	ndhB intron	GAACCGTACATGAGATTTTCATCTCATACGGCTCC
	P	35	45183	35	144698	-3	LSC/IRb	ycf3 intron	ndhB intron	GAACCGTACATGAGATTTTCATCTCATACGGCTCC
	P	32	880	32	87173	-2	IRb	trnL-CAA-trnH-GUG	rpl23-trnI-CAU	TTAGCATTAGTATTGAGACTAGAACTCATAGG
	F	34	91925	34	91961	-3	IRb	ycf2	ycf2	TTAGTGATGATATTGATGCTAGTGATGATATTGA
	F	34	98981	34	127465	-3	SSC	rps12-ycf15	ycf1	CTTATTTTCTTTTTTTTTTTTTTTTTTTTATATT
	P	34	127465	34	141261	-3	SSC	ycf1	ycf15-rps12	GTTAATTTCTTTTTTGTTTTTTTTTTTTTTTATT
	P	31	66113	31	66146	-2	IRb/SSC	psbE-petL	psbE-petL	TTCTTTCTTACTTTACTTGTTGCTTCTCAGT
	P	33	1197	33	1236	-3	LSC/SSC	trnH-GUG-psbA	trnH-GUG-psbA	CTGAAATATAAAAAGAAGAAATACCGCCCTCTT
	F	30	9010	30	36965	-2	IRb/SSC	trnS-GCU	trnS-UGA	AAAAACGGAAAGAGAGGGATTCGAACCCTC
	F	31	32313	31	32331	-3	SSC	trnE-UUC-trnT-GGU	trnE-UUC-trnT-GGU	ATATAATATTAATAAGGGCTATGATATTAAT
	P	31	108049	31	108049	-3	IRb/SSC	rrn5-trnR-ACG	rrn5-trnR-ACG	CTTATTTCTTTTTCAATATGAAAAAGAAATA
	F	31	108049	31	132196	-3	IRb/IRa	rrn5-trnR-ACG	trnR-ACG-rrn5	CTTATTTCTTTTTCAATATGAAAAAGAAATA
	P	31	132196	31	132196	-3	IRa	trnR-ACG-rrn5	trnR-ACG-rrn5	TTTATTTCTTTTTCATATTGAAAAAGAAATA
	F	30	32283	30	32297	-3	IRb/IRa	trnE-UUC-trnT-GGU	trnE-UUC-trnT-GGU	AAATAGAATAATATTAATAGAATAATATTA
	P	30	36968	30	46861	-3	IRb/IRa	trnS-UGA	trnS-GGA	AAAGGAGAGAGAGGGATTCGAACCCTCGAT
	F	30	40167	30	42391	-3	IRa	psaB	psaA	ATGCAATAGCTAAATGATGATGAGCCATAT
	F	30	89495	30	89537	-3	SSC/IRa	ycf2	ycf2	GTTTCTTTTTGTCCAAGTCACTTCTTTTTT
	F	30	90665	30	90680	-3	IRb/IRa	ycf2	ycf2	GCCTATTACCGATACACCTATTGCCGATAC
	F	30	91950	30	91968	-3	LSC/IRa	ycf2	ycf2	TGATATTGATGCTAGTGACGATATTGATGC
	C	30	98982	30	141265	-3	SSC/IRa	rps12-ycf15	ycf15-rps12	TTATTTTCTTTTTTTTTTTTTTTTTTTTAT
	R	30	115094	30	115108	-3	SSC/IRa	rpl32-trnL-UAG	rpl32-trnL-UAG	CTATATATATATAAATATAAATTATAAATA
	F	30	119704	30	119730	-3	LSC/IRa	ndhE-ndhG	ndhE-ndhG	CTTTGTGATATATTAATTAAAAAAAAATTT
S. yunnanense	F	122	92455	122	92575	0	IRb	ycf2-trnL-CAA	ycf2-trnL-CAA	CAAGGGGATATTAAGATAGGAGGAGAAGGTCTGCAAGCAGGACCCCCCAAGCCTCCTTGTAGAGGGGCTCGCTTACAAGTCTTACAAGTAAATTCTTTTAAAGAATTATTAACACCAAGAGA
	P	122	92455	122	145292	0	IRb/IRa	ycf2-trnL-CAA	trnL-CAA-trnH-GUG	CAAGGGGATATTAAGATAGGAGGAGAAGGTCTGCAAGCAGGACCCCCCAAGCCTCCTTGTAGAGGGGCTCGCTTACAAGTCTTACAAGTAAATTCTTTTAAAGAATTATTAACACCAAGAGA
	P	122	92575	122	145412	0	IRb/IRa	ycf2-trnL-CAA	trnL-CAA-trnH-GUG	GAAGGGGATATTAAGATAGGAGGAGAAGGTCTGCAAGCAGGACCCCCCAAGCCTCCTTGTAGAGGGGCTCGCTTACAAGTCTTACAAGTAAATTCTTTTAAAGAATTATTAACACCAAGAGA
	F	122	145292	122	145412	0	IRa	trnL-CAA-trnH-GUG	trnL-CAA-trnH-GUG	TTTCTCTTGGTGTTAATAATTCTTTAAAAGAATTTACTTGTAAGACTTGTAAGCGAGCCCCTCTACAAGGAGGCTTGGGGGGTCCTGCTTGCAGACCTTCTCCTCCTATCTTAATATCCCCT
	F	70	90187	70	90205	-3	LSC	ycf2	ycf2	TTAGTGATAATATTGATGCTAGTGATGATATTGATGCTAGTGATGATATTGATGCTAGTGACGATATTGA
	F	58	90195	58	90213	-1	LSC	ycf2	ycf2	AATATTGATGCTAGTGATGATATTGATGCTAGTGATGATATTGATGCTAGTGACGATA
	F	48	90187	48	90223	-3	LSC	ycf2	ycf2	TTAGTGATAATATTGATGCTAGTGATGATATTGATGCTAGTGATGATA
	F	38	92776	38	92812	0	IRb	ycf2-trnL-CAA	ycf2-trnL-CAA	AAATTTGATGATAAAATAAACAAAAAATTAAAAGAAGA
	P	38	92776	38	145139	0	IRb/IRa	ycf2-trnL-CAA	trnL-CAA-trnH-GUG	AAATTTGATGATAAAATAAACAAAAAATTAAAAGAAGA
	P	38	92812	38	145175	0	IRb/IRa	ycf2-trnL-CAA	trnL-CAA-trnH-GUG	GAATTTGATGATAAAATAAACAAAAAATTAAAAGAAGA
	F	38	145139	38	145175	0	IRa	trnL-CAA-trnH-GUG	trnL-CAA-trnH-GUG	GTTCTTCTTTTAATTTTTTGTTTATTTTATCATCAAAT
	P	45	73655	45	73655	-3	LSC	psbT-psbN	psbT-psbN	ATTGAAGTAATGAGTCCCCCAAAGATTGGGGGACTCATTACTTCA
	F	42	92856	42	92880	-2	IRb	ycf2-trnL-CAA	ycf2-trnL-CAA	GAGATTAAAAAAACTCGAAAAGGAAAGATTAAAAAAACTCGA
	P	42	92856	42	145067	-2	IRb/IRa	ycf2-trnL-CAA	trnL-CAA-trnH-GUG	GAGATTAAAAAAACTCGAAAAGGAAAGATTAAAAAAACTCGA
	P	42	92880	42	145091	-2	IRb/IRa	ycf2-trnL-CAA	trnL-CAA-trnH-GUG	AAGATTAAAAAAACTCGAAGAGGAAAAATTAAAAAAACTCGA
	F	42	145067	42	145091	-2	IRa	trnL-CAA-trnH-GUG	trnL-CAA-trnH-GUG	GTTCGAGTTTTTTTAATTTTTCCTCTTCGAGTTTTTTTAATC
	F	44	90195	44	90231	-3	LSC	ycf2	ycf2	AATATTGATGCTAGTGATGATATTGATGCTAGTGATGATATTGA
	F	44	92882	44	92906	-3	IRb	ycf2-trnL-CAA	ycf2-trnL-CAA	GATTAAAAAAACTCGAAGAGGAAAAATTAAAAAAACTCGAAC
	P	44	92882	44	145039	-3	IRb/IRa	ycf2-trnL-CAA	trnL-CAA-trnH-GUG	GATTAAAAAAACTCGAAGAGGAAAAATTAAAAAAACTCGAAC
	F	44	92902	44	92926	-3	IRb	ycf2-trnL-CAA	ycf2-trnL-CAA	GAAAAATTAAAAAAACTCGAACAGAAAAAATTAAAAAAACGCGA
	P	44	92902	44	145019	-3	IRb/IRa	ycf2-trnL-CAA	trnL-CAA-trnH-GUG	GAAAAATTAAAAAAACTCGAACAGAAAAAATTAAAAAAACGCGA
	P	44	92906	44	145063	-3	IRb/IRa	ycf2-trnL-CAA	trnL-CAA-trnH-GUG	AATTAAAAAAACTCGAACAGAAAAAATTAAAAAAACGCGAACAG
	P	44	92926	44	145043	-3	IRb/IRa	ycf2-trnL-CAA	trnL-CAA-trnH-GUG	AAAAAATTAAAAAAACGCGAACAGAGAAAATTAAAAAAACTCGA
	F	44	145019	44	145043	-3	IRa	trnL-CAA-trnH-GUG	trnL-CAA-trnH-GUG	CTTCGAGTTTTTTTAATTTTCTCTGTTCGCGTTTTTTTAATTTT
	F	44	145039	44	145063	-3	IRa	trnL-CAA-trnH-GUG	trnL-CAA-trnH-GUG	CTCTGTTCGCGTTTTTTTAATTTTTTCTGTTCGAGTTTTTTTAA
	F	41	97770	41	120479	-2	IRb/SSC	rps12-ycf15	ndhA intron	CTACAGAAACGTACATGAGATTTTCACCTCATACGGCTCCT
	P	41	120479	41	140178	-2	SSC/IRa	ndhA	ycf15-rps12	TTACAGAACCGTACATGAGATTGTCACCTCATACGGCTCCT
	F	43	113356	43	113386	-3	SSC	rpl32	rpl32-trnL-UAG	GAAACTCAAAAAGTTTTTTTGTGCGACAAAAAAAGTCATAAAA
	F	42	145048	42	145072	-3	IRa	trnL-CAA-trnH-GUG	trnL-CAA-trnH-GUG	CGTTTTTTTAATTTTTTCTGTTCGAGTTTTTTTAATTTTTCC
	F	39	43487	39	97772	-2	LSC/IRb	ycf3 intron	rps12-ycf15	CCAGAACCGTACATGAGATTTTCATCTCATACGGCTCCT
	F	39	43487	39	120481	-2	LSC/SSC	ycf3 intron	ndhA intron	CCAGAACCGTACATGAGATTTTCATCTCATACGGCTCCT
	P	39	43487	39	140178	-2	LSC/IRa	ycf3 intron	ycf15-rps12	CCAGAACCGTACATGAGATTTTCATCTCATACGGCTCCT
	P	32	29262	32	29262	0	LSC	petN-psbM	petN-psbM	GGTAAGAAAGAAATATATATATTTCTTTCTTA
	F	35	92882	35	92954	-1	IRb	ycf2-trnL-CAA	ycf2-trnL-CAA	GATTAAAAAAACTCGAAGAGGAAAAATTAAAAAAA
	P	35	92882	35	145000	-1	IRb/IRa	ycf2-trnL-CAA	trnL-CAA-trnH-GUG	GATTAAAAAAACTCGAAGAGGAAAAATTAAAAAAA
	P	35	92954	35	145072	-1	IRb/IRa	ycf2-trnL-CAA	trnL-CAA-trnH-GUG	AATTAAAAAAACTCGAAGAGGAAAAAATAAAAAAA
	F	35	145000	35	145072	-1	IRa	trnL-CAA-trnH-GUG	trnL-CAA-trnH-GUG	GGTTTTTTTATTTTTTCCTCTTCGAGTTTTTTTAA
	P	30	8078	30	45178	0	LSC	trnS-GCU	trnS-GGA	AACGGAAAGAGAGGGATTCGAACCCTCGGT
	P	33	30214	33	30759	-1	LSC	psbM-trnD-GUC	trnE-UUC-trnT-GGU	GGAAAGATGATTGGTGTACTTATTGAATCTGTC
	F	33	97778	33	120487	-1	IRb/SSC	rps12-ycf15	ndhA intron	ACGTACATGAGATTTTCACCTCATACGGCTCCT
	P	33	120487	33	140178	-1	SSC/IRa	ndhA	ycf15-rps12	CCGTACATGAGATTGTCACCTCATACGGCTCCT
	F	38	85440	38	92167	-3	LSC/IRb	rpl23-trnI-CAU	ycf2-trnL-CAA	ATGAGTTCTAGTCTCAATAAGAATGCTAGTTCTTACTG
	P	38	85440	38	145784	-3	LSC/IRa	rpl23-trnI-CAU	trnL-CAA-trnH-GUG	ATGAGTTCTAGTCTCAATAAGAATGCTAGTTCTTACTG
	F	38	92903	38	92951	-3	IRb	ycf2-trnL-CAA	ycf2-trnL-CAA	AAAAATTAAAAAAACTCGAACAGAAAAAATTAAAAAAA
	P	38	92903	38	145000	-3	IRb/IRa	ycf2-trnL-CAA	trnL-CAA-trnH-GUG	AAAAATTAAAAAAACTCGAACAGAAAAAATTAAAAAAA
	P	38	92951	38	145048	-3	IRb/IRa	ycf2-trnL-CAA	trnL-CAA-trnH-GUG	GAAAATTAAAAAAACTCGAAGAGGAAAAAATAAAAAAA
	F	38	145000	38	145048	-3	IRa	trnL-CAA-trnH-GUG	trnL-CAA-trnH-GUG	GGTTTTTTTATTTTTTCCTCTTCGAGTTTTTTTAATTT
	P	34	65766	34	65766	-2	LSC	trnW-CCA-trnP-UGG	trnW-CCA-trnP-UGG	TAATTATATATTATATATATATATAATATATTAT
	F	35	43490	35	94702	-3	LSC/IRb	ycf3 intron	ndhB	GAACCGTACATGAGATTTTCATCTCATACGGCTCC
