# Supplementary material for: The phylogeny of Seseli (Apiaceae, Apioideae): insights from molecular and morphological data
Source: BMC Plant Biol. 2022 Nov 16;22:534. doi: 10.1186/s12870-022-03919-9 (PMC9667662; doi:10.1186/s12870-022-03919-9)
Supplement: Supplementary file 6 — Additional file 6: Table S5. Simple sequence repeats (SSRs) distribution in the eleven Seseli plastomes. [file 12870_2022_3919_MOESM6_ESM.xlsx]

## Sheet: Sheet1
Table S5 Simple sequence repeats (SSRs) distribution in the eleven Seseli plastomes.
Taxa	SSR nr.	SSR type	Motif	SSR size (bp)	Start	End	Region	Annotation
S.coronatum	1	p1	(T)11	11	10	20	LSC	trnL-CAA-trnH-GUG
	2	p4	(TTTA)3	12	244	255	LSC	trnH-GUG-psbA
	3	p1	(A)10	10	293	302	LSC	trnH-GUG-psbA
	4	p1	(A)11	11	1932	1942	LSC	trnK-UUU intron
	5	p4	(AATA)3	12	4004	4015	LSC	trnK-UUU intron
	6	p1	(A)10	10	4344	4353	LSC	trnK-UUU-rps16
	7	p2	(TA)5	10	4927	4936	LSC	trnK-UUU-rps16
	8	p1	(A)11	11	8888	8898	LSC	trnS-GCU-trnG-UCC
	9	p1	(G)10	10	8899	8908	LSC	trnS-GCU-trnG-UCC
	10	p1	(T)10	10	9035	9044	LSC	trnS-GCU-trnG-UCC
	11	p2	(AT)5	10	9973	9982	LSC	trnG-UCC-trnR-UCU
	12	p2	(AT)5	10	10161	10170	LSC	trnR-UCU-atpA
	13	p1	(A)10	10	11804	11813	LSC	atpA-atpF
	14	p1	(T)10	10	12499	12508	LSC	atpF intron
	15	p1	(A)10	10	13116	13125	LSC	atpF-atpH
	16	p2	(AT)7	14	13173	13186	LSC	atpF-atpH
	17	p1	(A)14	14	16482	16495	LSC	rps2-rpoC2
	18	p1	(T)11	11	18724	18734	LSC	rpoC2
	19	p2	(AT)5	10	20088	20097	LSC	rpoC2
	20	p1	(T)12	12	26456	26467	LSC	rpoB
	21	p1	(T)11	11	28136	28146	LSC	rpoB-trnC-GCA
	22	p1	(T)11	11	29529	29539	LSC	petN-psbM
	23	p2	(AT)5	10	30019	30028	LSC	petN-psbM
	24	p2	(AT)5	10	31656	31665	LSC	trnE-UUC-trnT-GGU
	25	p1	(T)10	10	31951	31960	LSC	trnE-UUC-trnT-GGU
	26	p1	(T)11	11	32652	32662	LSC	trnT-GGU-psbD
	27	p1	(A)10	10	33198	33207	LSC	trnT-GGU-psbD
	28	p5	(TTTTA)3	15	37741	37755	LSC	trnfM-CAU-rps14
	29	p4	(ATTT)3	12	42794	42805	LSC	psaA-ycf3
	30	p1	(A)13	13	43215	43227	LSC	psaA-ycf3
	31	p1	(T)10	10	45048	45057	LSC	ycf3 intron
	32	p2	(AT)5	10	50064	50073	LSC	ndhJ
	33	p1	(T)11	11	52443	52453	LSC	ndhC-trnV-UAC
	34	p1	(T)10	10	55406	55415	LSC	atpB
	35	p3	(ATA)4	12	55460	55471	LSC	atpB-rbcL
	36	p1	(A)11	11	56006	56016	LSC	atpB-rbcL
	37	p1	(T)10	10	57796	57805	LSC	rbcL-accD
	38	p1	(T)10	10	60344	60353	LSC	psaI-ycf4
	39	p1	(T)10	10	60587	60596	LSC	psaI-ycf4
	40	p1	(T)10	10	70538	70547	LSC	clpP intron
	41	p1	(A)10	10	72031	72040	LSC	clpP-psbB
	42	p1	(T)10	10	72100	72109	LSC	clpP-psbB
	43	p1	(A)10	10	75405	75414	LSC	petB intron
	44	p2	(AT)6	12	77161	77172	LSC	petD intron
	45	p1	(T)10	10	84270	84279	LSC	rps19-rpl2
	46	p1	(G)10	10	92920	92929	IRb	ycf2-trnL-CAA
	47	p1	(T)14	14	97970	97983	IRb	rps12-ycf15
	48	p1	(T)11	11	101967	101977	IRb	trnI-GAU intron
	49	p1	(G)11	11	103189	103199	IRb	trnA-UGC intron
	50	p4	(AGGT)3	12	105277	105288	IRb	rrn23
	51	p1	(T)10	10	107459	107468	IRb	trnR-ACG-trnN-GUU
	52	p1	(A)10	10	109800	109809	IRb	trnN-GUU-ndhF
	53	p2	(TA)7	14	113522	113535	SSC	ndhF-rpl32
	54	p2	(TA)5	10	113537	113546	SSC	ndhF-rpl32
	55	p2	(TA)6	12	114153	114164	SSC	rpl32-trnL-UAG
	56	p2	(AT)6	12	114185	114196	SSC	rpl32-trnL-UAG
	57	p4	(TCTT)3	12	115171	115182	SSC	ccsA
	58	p1	(A)13	13	115218	115230	SSC	ccsA
	59	p1	(A)13	13	118727	118739	SSC	ndhE-ndhG
	60	p1	(T)11	11	119524	119534	SSC	ndhG-ndhI
	61	p4	(CAAT)3	12	119597	119608	SSC	ndhG-ndhI
	62	p1	(T)11	11	119700	119710	SSC	ndhI
	63	p2	(TA)5	10	125911	125920	SSC	ycf1
	64	p1	(T)15	15	126438	126452	SSC	ycf1
	65	p1	(T)10	10	127111	127120	SSC	ycf1
	66	p1	(T)10	10	128413	128422	IRa	ycf1
	67	p1	(A)10	10	130754	130763	IRa	trnN-GUU-trnR-ACG
	68	p4	(CTAC)3	12	132932	132943	IRa	rrn23
	69	p1	(C)11	11	135023	135033	IRa	trnA-UGC intron
	70	p1	(A)11	11	136245	136255	IRa	trnI-GAU intron
	71	p1	(A)14	14	140239	140252	IRa	ycf15-rps12
	72	p1	(C)10	10	145293	145302	IRa	trnL-CAA-trnH-GUG
S. delavayi	1	p1	(A)10	10	4214	4223	LSC	trnK-UUU-rps16
	2	p1	(A)11	11	4796	4806	LSC	trnK-UUU-rps16
	3	p1	(T)11	11	5668	5678	LSC	rps16 intron
	4	p2	(TA)5	10	9892	9901	LSC	trnG-UCC-trnR-UCU
	5	p2	(AT)9	18	10074	10091	LSC	trnR-UCU-atpA
	6	p1	(A)12	12	11720	11731	LSC	atpA-atpF
	7	p1	(T)11	11	16463	16473	LSC	rps2-rpoC2
	8	p1	(A)10	10	16475	16484	LSC	rps2-rpoC2
	9	p1	(T)11	11	18697	18707	LSC	rpoC2
	10	p2	(AT)5	10	20061	20070	LSC	rpoC2
	11	p1	(T)12	12	26410	26421	LSC	rpoB
	12	p1	(T)11	11	28200	28210	LSC	rpoB-trnC-GCA
	13	p3	(TTA)4	12	29592	29603	LSC	petN-psbM
	14	p1	(T)10	10	30308	30317	LSC	psbM-trnD-GUC
	15	p2	(AT)5	10	31720	31729	LSC	trnE-UUC-trnT-GGU
	16	p1	(T)13	13	32694	32706	LSC	trnT-GGU-psbD
	17	p1	(A)12	12	33234	33245	LSC	trnT-GGU-psbD
	18	p5	(TTTTA)3	15	37757	37771	LSC	trnfM-CAU-rps14
	19	p4	(ATTT)3	12	42804	42815	LSC	psaA-ycf3
	20	p2	(AT)5	10	43345	43354	LSC	psaA-ycf3
	21	p1	(T)10	10	45216	45225	LSC	ycf3 intron
	22	p1	(A)12	12	45596	45607	LSC	ycf3-trnS-GGA
	23	p2	(TA)6	12	45725	45736	LSC	ycf3-trnS-GGA
	24	p2	(TA)5	10	47298	47307	LSC	rps4-trnT-UGU
	25	p6	(ATAGGG)3	18	47563	47580	LSC	trnT-UGU-trnL-UAA
	26	p4	(ATTA)3	12	47608	47619	LSC	trnT-UGU-trnL-UAA
	27	p2	(AT)6	12	47947	47958	LSC	trnT-UGU-trnL-UAA
	28	p2	(TA)5	10	48644	48653	LSC	trnL-UAA intron
	29	p1	(T)10	10	49008	49017	LSC	trnL-UAA-trnF-GAA
	30	p2	(AT)5	10	50147	50156	LSC	ndhJ
	31	p1	(T)10	10	51086	51095	LSC	ndhK-ndhC
	32	p1	(T)13	13	53542	53554	LSC	trnM-CAU-atpE
	33	p1	(T)10	10	55499	55508	LSC	atpB
	34	p3	(ATA)4	12	55558	55569	LSC	atpB-rbcL
	35	p1	(A)12	12	56074	56085	LSC	atpB-rbcL
	36	p5	(AATTC)3	15	62510	62524	LSC	cemA-petA
	37	p1	(A)11	11	64168	64178	LSC	petA-psbJ
	38	p4	(TCCT)3	12	68055	68066	LSC	psaJ-rpl33
	39	p2	(TA)6	12	68405	68416	LSC	rpl33-rps18
	40	p1	(T)14	14	71056	71069	LSC	clpP intron
	41	p1	(A)10	10	71703	71712	LSC	clpP intron
	42	p1	(A)13	13	71869	71881	LSC	clpP intron
	43	p1	(T)14	14	72622	72635	LSC	clpP-psbB
	44	p1	(T)13	13	78457	78469	LSC	petD-rpoA
	45	p1	(A)14	14	81747	81760	LSC	rpl14-rpl16
	46	p1	(T)14	14	83130	83143	LSC	rpl16 intron
	47	p2	(AT)5	10	84513	84522	LSC	rpl22-rps19
	48	p1	(T)10	10	84833	84842	LSC	rps19-rpl2
	49	p1	(T)14	14	98769	98782	IRb	rps12-ycf15
	50	p1	(G)10	10	103981	103990	IRb	trnA-UGC intron
	51	p4	(AGGT)3	12	106067	106078	IRb	rrn23
	52	p1	(T)10	10	108190	108199	IRb	trnR-ACG-trnN-GUU
	53	p1	(A)11	11	110532	110542	IRb	trnN-GUU-ndhF
	54	p2	(TA)7	14	114678	114691	SSC	rpl32-trnL-UAG
	55	p1	(T)10	10	114817	114826	SSC	rpl32-trnL-UAG
	56	p4	(TCTT)3	12	115763	115774	SSC	ccsA
	57	p1	(A)18	18	119316	119333	SSC	ndhE-ndhG
	58	p2	(TA)5	10	119938	119947	SSC	ndhG-ndhI
	59	p4	(ATAA)4	16	119945	119960	SSC	ndhG-ndhI
	60	p2	(TA)5	10	126485	126494	SSC	ycf1
	61	p1	(T)10	10	127676	127685	SSC	ycf1
	62	p1	(T)11	11	128978	128988	IRa	ycf1
	63	p1	(A)10	10	131321	131330	IRa	trnN-GUU-trnR-ACG
	64	p4	(CTAC)3	12	133440	133451	IRa	rrn23
	65	p1	(C)10	10	135530	135539	IRa	trnA-UGC intron
	66	p1	(A)14	14	140738	140751	IRa	ycf15-rps12
S.eriocephalum	1	p4	(TTTA)3	12	482	493	LSC	trnH-GUG-psbA
	2	p1	(A)10	10	2140	2149	LSC	trnK-UUU intron
	3	p4	(AATA)3	12	4223	4234	LSC	trnK-UUU intron
	4	p1	(T)11	11	8443	8453	LSC	psbK-psbI
	5	p1	(A)12	12	8971	8982	LSC	trnS-GCU-trnG-UCC
	6	p1	(T)11	11	9244	9254	LSC	trnS-GCU-trnG-UCC
	7	p2	(AT)5	10	10189	10198	LSC	trnG-UCC-trnR-UCU
	8	p2	(AT)6	12	10377	10388	LSC	trnR-UCU-atpA
	9	p2	(AT)6	12	13392	13403	LSC	atpF-atpH
	10	p4	(TTTA)4	16	13500	13515	LSC	atpF-atpH
	11	p1	(A)10	10	13910	13919	LSC	atpH-atpI
	12	p1	(A)12	12	16765	16776	LSC	rps2-rpoC2
	13	p1	(T)11	11	18985	18995	LSC	rpoC2
	14	p2	(AT)5	10	20349	20358	LSC	rpoC2
	15	p4	(AAAT)3	12	23174	23185	LSC	rpoC1 intron
	16	p1	(T)12	12	26724	26735	LSC	rpoB
	17	p1	(A)10	10	28492	28501	LSC	rpoB-trnC-GCA
	18	p1	(T)10	10	28569	28578	LSC	rpoB-trnC-GCA
	19	p1	(T)10	10	29991	30000	LSC	petN-psbM
	20	p2	(AT)5	10	30481	30490	LSC	petN-psbM
	21	p2	(AT)5	10	32177	32186	LSC	trnE-UUC-trnT-GGU
	22	p1	(T)10	10	32488	32497	LSC	trnE-UUC-trnT-GGU
	23	p3	(TTA)4	12	32546	32557	LSC	trnE-UUC-trnT-GGU
	24	p1	(T)10	10	33208	33217	LSC	trnT-GGU-psbD
	25	p1	(A)12	12	33761	33772	LSC	trnT-GGU-psbD
	26	p5	(TTTTA)3	15	38306	38320	LSC	trnfM-CAU-rps14
	27	p4	(ATTT)3	12	43353	43364	LSC	psaA-ycf3
	28	p1	(A)16	16	43908	43923	LSC	psaA-ycf3
	29	p1	(T)10	10	45697	45706	LSC	ycf3 intron
	30	p1	(A)17	17	46078	46094	LSC	ycf3-trnS-GGA
	31	p2	(AT)5	10	50735	50744	LSC	ndhJ
	32	p2	(TA)5	10	52383	52392	LSC	ndhC-trnV-UAC
	33	p1	(T)10	10	56080	56089	LSC	atpB
	34	p3	(ATA)4	12	56134	56145	LSC	atpB-rbcL
	35	p1	(T)10	10	56168	56177	LSC	atpB-rbcL
	36	p1	(A)14	14	56666	56679	LSC	atpB-rbcL
	37	p1	(T)11	11	58449	58459	LSC	rbcL-accD
	38	p1	(A)10	10	58722	58731	LSC	rbcL-accD
	39	p1	(T)11	11	60977	60987	LSC	psaI-ycf4
	40	p1	(T)19	19	61221	61239	LSC	psaI-ycf4
	41	p1	(A)13	13	64579	64591	LSC	petA-psbJ
	42	p2	(TA)5	10	64602	64611	LSC	petA-psbJ
	43	p2	(TA)6	12	67374	67385	LSC	trnW-CCA-trnP-UGG
	44	p4	(TCCT)3	12	68427	68438	LSC	psaJ-rpl33
	45	p1	(A)10	10	69303	69312	LSC	rps18-rpl20
	46	p1	(A)12	12	72264	72275	LSC	clpP intron
	47	p1	(T)10	10	73014	73023	LSC	clpP-psbB
	48	p2	(AT)5	10	78074	78083	LSC	petD intron
	49	p1	(A)10	10	82094	82103	LSC	rpl14-rpl16
	50	p1	(T)12	12	83484	83495	LSC	rpl16 intron
	51	p2	(AT)5	10	84863	84872	IRb	rpl22-rps19
	52	p1	(T)14	14	85183	85196	IRb	rps19-rpl2
	53	p1	(G)11	11	93870	93880	IRb	ycf2-trnL-CAA
	54	p1	(T)17	17	98916	98932	IRb	rps12-ycf15
	55	p1	(T)11	11	102908	102918	IRb	trnI-GAU intron
	56	p4	(AGGT)3	12	106235	106246	IRb	rrn23
	57	p1	(A)10	10	110758	110767	IRb	trnN-GUU-ndhF
	58	p1	(A)10	10	111893	111902	SSC	ndhF
	59	p2	(TA)6	12	114174	114185	SSC	ndhF-rpl32
	60	p2	(TA)8	16	114784	114799	SSC	rpl32-trnL-UAG
	61	p2	(AT)5	10	114820	114829	SSC	rpl32-trnL-UAG
	62	p2	(AT)5	10	114972	114981	SSC	rpl32-trnL-UAG
	63	p4	(TCTT)3	12	115838	115849	SSC	ccsA
	64	p1	(A)13	13	115885	115897	SSC	ccsA
	65	p1	(T)12	12	120219	120230	SSC	ndhG-ndhI
	66	p4	(CAAT)3	12	120293	120304	SSC	ndhG-ndhI
	67	p1	(A)12	12	121877	121888	SSC	ndhA intron
	68	p2	(TA)5	10	126589	126598	SSC	ycf1
	69	p1	(T)16	16	127109	127124	SSC	ycf1
	70	p1	(T)10	10	127783	127792	SSC	ycf1
	71	p1	(T)11	11	128300	128310	SSC	ycf1
	72	p1	(T)10	10	129094	129103	IRa	ycf1
	73	p4	(CTAC)3	12	133613	133624	IRa	rrn23
	74	p1	(A)11	11	136943	136953	IRa	trnI-GAU intron
	75	p1	(A)17	17	140929	140945	IRa	ycf15-rps12
	76	p1	(C)11	11	145981	145991	IRa	trnL-CAA-ycf2
	77	p1	(A)14	14	154665	154678	IRa	rpl2-rps19
	78	p2	(AT)5	10	154989	154998	IRa	rps19-rpl22
S. glabratum	1	p1	(A)10	10	1807	1816	LSC	trnK-UUU intron
	2	p4	(AATA)3	12	3883	3894	LSC	trnK-UUU intron
	3	p1	(A)13	13	4222	4234	LSC	trnK-UUU-rps16
	4	p2	(TA)5	10	4832	4841	LSC	trnK-UUU-rps16
	5	p3	(TTA)5	15	5439	5453	LSC	rps16 intron
	6	p1	(T)10	10	8155	8164	LSC	psbK-psbI
	7	p1	(A)10	10	8682	8691	LSC	trnS-GCU-trnG-UCC
	8	p1	(T)10	10	8951	8960	LSC	trnS-GCU-trnG-UCC
	9	p1	(A)10	10	9433	9442	LSC	trnG-UCC intron
	10	p2	(AT)6	12	9897	9908	LSC	trnG-UCC-trnR-UCU
	11	p2	(AT)5	10	10087	10096	LSC	trnR-UCU-atpA
	12	p1	(T)11	11	12424	12434	LSC	atpF intron
	13	p1	(C)10	10	13079	13088	LSC	atpF-atpH
	14	p2	(AT)6	12	13107	13118	LSC	atpF-atpH
	15	p4	(TTTA)3	12	13180	13191	LSC	atpF-atpH
	16	p4	(ATTT)4	16	13192	13207	LSC	atpF-atpH
	17	p5	(ATAGC)3	15	14109	14123	LSC	atpH-atpI
	18	p1	(A)12	12	16453	16464	LSC	rps2-rpoC2
	19	p1	(T)11	11	18673	18683	LSC	rpoC2
	20	p2	(AT)5	10	20037	20046	LSC	rpoC2
	21	p4	(AAAT)3	12	22862	22873	LSC	rpoC1 intron
	22	p1	(T)12	12	26402	26413	LSC	rpoB
	23	p1	(A)11	11	27419	27429	LSC	rpoB-trnC-GCA
	24	p3	(AAT)4	12	28684	28695	LSC	trnC-GCA-petN
	25	p1	(T)12	12	29639	29650	LSC	petN-psbM
	26	p2	(AT)5	10	30131	30140	LSC	petN-psbM
	27	p1	(T)10	10	32068	32077	LSC	trnE-UUC-trnT-GGU
	28	p3	(TTA)4	12	32126	32137	LSC	trnE-UUC-trnT-GGU
	29	p1	(A)10	10	33197	33206	LSC	trnT-GGU-psbD
	30	p1	(A)10	10	33464	33473	LSC	trnT-GGU-psbD
	31	p1	(A)10	10	37119	37128	LSC	psbZ-trnG-GCC
	32	p4	(ATTT)3	12	42724	42735	LSC	psaA-ycf3
	33	p2	(AT)5	10	43256	43265	LSC	psaA-ycf3
	34	p1	(A)12	12	43277	43288	LSC	psaA-ycf3
	35	p1	(T)10	10	45090	45099	LSC	ycf3 intron
	36	p1	(A)13	13	45471	45483	LSC	ycf3-trnS-GGA
	37	p2	(TA)8	16	47329	47344	LSC	rps4-trnT-UGU
	38	p2	(TA)7	14	47361	47374	LSC	rps4-trnT-UGU
	39	p2	(AT)5	10	50161	50170	LSC	ndhJ
	40	p1	(T)11	11	51106	51116	LSC	ndhK-ndhC
	41	p2	(TA)5	10	51813	51822	LSC	ndhC-trnV-UAC
	42	p1	(T)10	10	55530	55539	LSC	atpB
	43	p3	(ATA)4	12	55584	55595	LSC	atpB-rbcL
	44	p1	(A)12	12	56115	56126	LSC	atpB-rbcL
	45	p1	(T)10	10	60417	60426	LSC	psaI-ycf4
	46	p1	(T)10	10	60660	60669	LSC	psaI-ycf4
	47	p1	(A)10	10	64010	64019	LSC	petA-psbJ
	48	p2	(TA)6	12	64043	64054	LSC	petA-psbJ
	49	p3	(TAT)5	15	64060	64074	LSC	petA-psbJ
	50	p3	(TTA)5	15	64209	64223	LSC	petA-psbJ
	51	p1	(T)10	10	66223	66232	LSC	psbE-petL
	52	p2	(TA)5	10	66934	66943	LSC	trnW-CCA-trnP-UGG
	53	p4	(TCCT)3	12	67979	67990	LSC	psaJ-rpl33
	54	p1	(A)10	10	68846	68855	LSC	rps18-rpl20
	55	p2	(TA)7	14	70867	70880	LSC	clpP intron
	56	p1	(T)11	11	72530	72540	LSC	clpP-psbB
	57	p2	(AT)5	10	77622	77631	LSC	petD intron
	58	p1	(T)12	12	81085	81096	LSC	rps8-rpl14
	59	p1	(A)10	10	81654	81663	LSC	rpl14-rpl16
	60	p1	(T)14	14	83044	83057	LSC	rpl16 intron
	61	p1	(T)13	13	84743	84755	LSC	rps19-rpl2
	62	p1	(G)12	12	94268	94279	IRb	ycf2-trnL-CAA
	63	p1	(T)15	15	99307	99321	IRb	rps12-ycf15
	64	p6	(CAAAAA)3	18	102573	102590	IRb	rrn16-trnI-GAU
	65	p1	(T)10	10	103300	103309	IRb	trnI-GAU intron
	66	p1	(G)11	11	104541	104551	IRb	trnA-UGC intron
	67	p4	(AGGT)3	12	106629	106640	IRb	rrn23
	68	p1	(A)10	10	111151	111160	IRb	trnN-GUU-ndhF
	69	p1	(A)11	11	111935	111945	IRb	trnN-GUU-ndhF
	70	p1	(A)10	10	112453	112462	IRb	trnN-GUU-ndhF
	71	p2	(TA)6	12	116525	116536	SSC	rpl32-trnL-UAG
	72	p2	(AT)8	16	116540	116555	SSC	rpl32-trnL-UAG
	73	p2	(AT)8	16	116583	116598	SSC	rpl32-trnL-UAG
	74	p4	(TCTT)3	12	117618	117629	SSC	ccsA
	75	p1	(A)13	13	117665	117677	SSC	ccsA
	76	p1	(A)12	12	121183	121194	SSC	ndhE-ndhG
	77	p2	(TA)5	10	121789	121798	SSC	ndhG-ndhI
	78	p1	(T)12	12	121978	121989	SSC	ndhG-ndhI
	79	p4	(CAAT)3	12	122052	122063	SSC	ndhG-ndhI
	80	p2	(TA)5	10	128348	128357	SSC	ycf1
	81	p1	(T)15	15	128875	128889	SSC	ycf1
	82	p1	(T)10	10	129500	129509	IRa	ycf1
	83	p1	(T)11	11	130017	130027	IRa	ycf1
	84	p1	(T)10	10	130802	130811	IRa	ycf1
	85	p4	(CTAC)3	12	135320	135331	IRa	rrn23
	86	p1	(C)11	11	137411	137421	IRa	trnA-UGC intron
	87	p1	(A)10	10	138653	138662	IRa	trnI-GAU intron
	88	p6	(TTTTTG)3	18	139372	139389	IRa	trnI-GAU-rrn16
	89	p1	(A)15	15	142641	142655	IRa	ycf15-rps12
	90	p1	(C)12	12	147683	147694	IRa	trnL-CAA-trnH-GUG
S. incisodentatum	1	p1	(A)10	10	1981	1990	LSC	trnK-UUU intron
	2	p4	(AATA)3	12	4057	4068	LSC	trnK-UUU intron
	3	p1	(A)16	16	4396	4411	LSC	trnK-UUU-rps16
	4	p2	(TA)5	10	4985	4994	LSC	trnK-UUU-rps16
	5	p1	(T)11	11	8309	8319	LSC	psbK-psbI
	6	p1	(A)10	10	8966	8975	LSC	trnS-GCU-trnG-UCC
	7	p1	(G)13	13	8976	8988	LSC	trnS-GCU-trnG-UCC
	8	p1	(T)11	11	9129	9139	LSC	trnS-GCU-trnG-UCC
	9	p1	(A)10	10	9612	9621	LSC	trnG-UCC intron
	10	p2	(AT)5	10	10071	10080	LSC	trnG-UCC-trnR-UCU
	11	p3	(TAT)4	12	10078	10089	LSC	trnG-UCC-trnR-UCU
	12	p2	(AT)6	12	13287	13298	LSC	atpF-atpH
	13	p4	(TTTA)4	16	13360	13375	LSC	atpF-atpH
	14	p1	(A)13	13	16631	16643	LSC	rps2-rpoC2
	15	p1	(T)11	11	18863	18873	LSC	rpoC2
	16	p2	(AT)5	10	20227	20236	LSC	rpoC2
	17	p4	(AAAT)3	12	23053	23064	LSC	rpoC1 intron
	18	p1	(T)12	12	26602	26613	LSC	rpoB
	19	p1	(A)10	10	27619	27628	LSC	rpoB-trnC-GCA
	20	p1	(T)11	11	29836	29846	LSC	petN-psbM
	21	p2	(AT)5	10	30342	30351	LSC	petN-psbM
	22	p1	(T)10	10	32274	32283	LSC	trnE-UUC-trnT-GGU
	23	p3	(TTA)4	12	32332	32343	LSC	trnE-UUC-trnT-GGU
	24	p1	(A)12	12	33690	33701	LSC	trnT-GGU-psbD
	25	p2	(AT)5	10	36909	36918	LSC	trnS-UGA-psbZ
	26	p1	(C)12	12	37654	37665	LSC	trnG-GCC-trnfM-CAU
	27	p5	(TTTTA)3	15	37955	37969	LSC	trnfM-CAU-rps14
	28	p4	(ATTT)3	12	43002	43013	LSC	psaA-ycf3
	29	p1	(A)13	13	43522	43534	LSC	psaA-ycf3
	30	p1	(A)13	13	43557	43569	LSC	psaA-ycf3
	31	p1	(A)15	15	45779	45793	LSC	ycf3-trnS-GGA
	32	p4	(GTTT)4	16	49848	49863	LSC	trnF-GAA-ndhJ
	33	p2	(AT)5	10	50487	50496	LSC	ndhJ
	34	p2	(TA)7	14	52135	52148	LSC	ndhC-trnV-UAC
	35	p2	(TA)6	12	52159	52170	LSC	ndhC-trnV-UAC
	36	p1	(T)11	11	52869	52879	LSC	ndhC-trnV-UAC
	37	p1	(T)10	10	55829	55838	LSC	atpB
	38	p3	(ATA)4	12	55883	55894	LSC	atpB-rbcL
	39	p1	(T)10	10	60721	60730	LSC	psaI-ycf4
	40	p1	(A)10	10	64307	64316	LSC	petA-psbJ
	41	p2	(TA)7	14	67227	67240	LSC	trnW-CCA-trnP-UGG
	42	p4	(TCCT)3	12	68275	68286	LSC	psaJ-rpl33
	43	p1	(A)10	10	69127	69136	LSC	rps18-rpl20
	44	p1	(A)11	11	70918	70928	LSC	clpP intron
	45	p1	(A)10	10	72022	72031	LSC	clpP intron
	46	p1	(T)11	11	72777	72787	LSC	clpP-psbB
	47	p4	(ATCA)3	12	76082	76093	LSC	petB intron
	48	p1	(A)10	10	76099	76108	LSC	petB intron
	49	p2	(AT)5	10	77845	77854	LSC	petD intron
	50	p1	(A)11	11	81865	81875	LSC	rpl14-rpl16
	51	p1	(T)13	13	83273	83285	LSC	rpl16 intron
	52	p2	(AT)5	10	84649	84658	LSC	rpl22-rps19
	53	p1	(G)12	12	94585	94596	IRb	ycf2-trnL-CAA
	54	p1	(T)20	20	99634	99653	IRb	rps12-ycf15
	55	p1	(G)12	12	104857	104868	IRb	trnA-UGC intron
	56	p4	(AGGT)3	12	106954	106965	IRb	rrn23
	57	p1	(A)10	10	111307	111316	IRb	trnN-GUU-ndhF
	58	p5	(TAAAA)3	15	115001	115015	SSC	ndhF-rpl32
	59	p2	(TA)5	10	115293	115302	SSC	ndhF-rpl32
	60	p4	(TCTT)3	12	116819	116830	SSC	ccsA
	61	p1	(A)14	14	116865	116878	SSC	ccsA
	62	p1	(A)14	14	120389	120402	SSC	ndhE-ndhG
	63	p2	(TA)5	10	121000	121009	SSC	ndhG-ndhI
	64	p1	(T)15	15	121187	121201	SSC	ndhG-ndhI
	65	p4	(CAAT)3	12	121276	121287	SSC	ndhG-ndhI
	66	p2	(TA)5	10	127577	127586	SSC	ycf1
	67	p1	(T)11	11	128765	128775	SSC	ycf1
	68	p1	(T)11	11	129282	129292	SSC	ycf1
	69	p1	(T)10	10	130067	130076	IRa	ycf1
	70	p4	(CTAC)3	12	134416	134427	IRa	rrn23
	71	p1	(C)12	12	136515	136526	IRa	trnA-UGC intron
	72	p1	(A)20	20	141730	141749	IRa	ycf15-rps12
	73	p1	(C)12	12	146787	146798	IRa	trnL-CAA-ycf2
S. intramongolicum	1	p4	(TTTA)3	12	186	197	LSC	trnH-GUG-psbA
	2	p1	(A)11	11	211	221	LSC	trnH-GUG-psbA
	3	p4	(AATA)3	12	3913	3924	LSC	trnK-UUU intron
	4	p2	(TA)6	12	4857	4868	LSC	trnK-UUU-rps16
	5	p1	(T)10	10	6877	6886	LSC	rps16-trnQ-UUG
	6	p2	(TA)5	10	7474	7483	LSC	trnQ-UUG-psbK
	7	p1	(T)10	10	8191	8200	LSC	psbK-psbI
	8	p1	(G)10	10	8860	8869	LSC	trnS-GCU-trnG-UCC
	9	p1	(T)10	10	8995	9004	LSC	trnS-GCU-trnG-UCC
	10	p2	(AT)6	12	9934	9945	LSC	trnG-UCC-trnR-UCU
	11	p2	(TA)5	10	9950	9959	LSC	trnG-UCC-trnR-UCU
	12	p2	(AT)5	10	10163	10172	LSC	trnR-UCU-atpA
	13	p1	(A)10	10	11815	11824	LSC	atpA-atpF
	14	p1	(A)10	10	13145	13154	LSC	atpF-atpH
	15	p2	(AT)9	18	13204	13221	LSC	atpF-atpH
	16	p4	(TTTA)4	16	13285	13300	LSC	atpF-atpH
	17	p1	(A)11	11	16530	16540	LSC	rps2-rpoC2
	18	p1	(T)11	11	18758	18768	LSC	rpoC2
	19	p2	(AT)5	10	20122	20131	LSC	rpoC2
	20	p4	(AAAT)3	12	22970	22981	LSC	rpoC1 intron
	21	p1	(T)12	12	26510	26521	LSC	rpoB
	22	p1	(A)10	10	27527	27536	LSC	rpoB-trnC-GCA
	23	p1	(T)10	10	28190	28199	LSC	rpoB-trnC-GCA
	24	p2	(AT)6	12	30315	30326	LSC	petN-psbM
	25	p1	(T)10	10	32265	32274	LSC	trnE-UUC-trnT-GGU
	26	p1	(T)11	11	32960	32970	LSC	trnT-GGU-psbD
	27	p1	(T)12	12	33306	33317	LSC	trnT-GGU-psbD
	28	p1	(A)11	11	33520	33530	LSC	trnT-GGU-psbD
	29	p1	(C)10	10	37303	37312	LSC	psbZ-trnG-GCC
	30	p1	(A)10	10	37392	37401	LSC	psbZ-trnG-GCC
	31	p5	(TTTTA)3	15	38045	38059	LSC	trnfM-CAU-rps14
	32	p4	(ATTT)3	12	43092	43103	LSC	psaA-ycf3
	33	p1	(A)10	10	43613	43622	LSC	psaA-ycf3
	34	p1	(A)12	12	43645	43656	LSC	psaA-ycf3
	35	p1	(T)10	10	45465	45474	LSC	ycf3 intron
	36	p1	(A)15	15	45847	45861	LSC	ycf3-trnS-GGA
	37	p1	(A)10	10	47708	47717	LSC	rps4-trnT-UGU
	38	p1	(T)10	10	49336	49345	LSC	trnL-UAA-trnF-GAA
	39	p2	(AT)5	10	50478	50487	LSC	ndhJ
	40	p1	(T)11	11	52876	52886	LSC	ndhC-trnV-UAC
	41	p1	(T)10	10	55836	55845	LSC	atpB-rbcL
	42	p1	(A)11	11	56415	56425	LSC	atpB-rbcL
	43	p1	(T)10	10	58195	58204	LSC	rbcL-accD
	44	p1	(A)10	10	58467	58476	LSC	rbcL-accD
	45	p1	(T)11	11	60686	60696	LSC	psaI-ycf4
	46	p1	(T)13	13	60930	60942	LSC	psaI-ycf4
	47	p1	(T)10	10	62690	62699	LSC	cemA-petA
	48	p1	(A)11	11	64293	64303	LSC	petA-psbJ
	49	p2	(TA)5	10	64316	64325	LSC	petA-psbJ
	50	p2	(TA)6	12	67180	67191	LSC	trnW-CCA-trnP-UGG
	51	p4	(TCCT)3	12	68226	68237	LSC	psaJ-rpl33
	52	p1	(T)10	10	71213	71222	LSC	clpP intron
	53	p1	(T)13	13	71456	71468	LSC	clpP intron
	54	p1	(A)10	10	72027	72036	LSC	clpP intron
	55	p1	(T)11	11	72773	72783	LSC	clpP-psbB
	56	p2	(AT)5	10	77815	77824	LSC	petD intron
	57	p1	(T)13	13	83233	83245	LSC	rpl16 intron
	58	p2	(AT)6	12	84613	84624	LSC	rpl22-rps19
	59	p1	(T)13	13	84934	84946	LSC	rps19-rpl2
	60	p1	(G)12	12	94408	94419	IRb	ycf2-trnL-CAA
	61	p1	(T)15	15	99446	99460	IRb	rps12-ycf15
	62	p1	(T)10	10	103444	103453	IRb	trnI-GAU intron
	63	p4	(AGGT)3	12	106771	106782	IRb	rrn23
	64	p1	(A)10	10	111285	111294	IRb	trnN-GUU-ndhF
	65	p1	(T)13	13	115033	115045	SSC	ndhF-rpl32
	66	p2	(AT)5	10	115067	115076	SSC	ndhF-rpl32
	67	p2	(TA)8	16	115645	115660	SSC	rpl32-trnL-UAG
	68	p2	(AT)8	16	115683	115698	SSC	rpl32-trnL-UAG
	69	p4	(TCTT)3	12	116615	116626	SSC	ccsA
	70	p1	(A)13	13	116662	116674	SSC	ccsA
	71	p6	(AAATAG)3	18	117391	117408	SSC	ccsA-ndhD
	72	p2	(TA)5	10	120785	120794	SSC	ndhG-ndhI
	73	p1	(T)10	10	120973	120982	SSC	ndhG-ndhI
	74	p4	(CAAT)3	12	121045	121056	SSC	ndhG-ndhI
	75	p3	(TTA)4	12	122492	122503	SSC	ndhA intron
	76	p2	(TA)5	10	127391	127400	SSC	ycf1
	77	p1	(T)10	10	128585	128594	SSC	ycf1
	78	p1	(T)11	11	129102	129112	SSC	ycf1
	79	p1	(A)10	10	129162	129171	SSC	ycf1
	80	p1	(T)10	10	129887	129896	IRa	ycf1
	81	p4	(CTAC)3	12	134397	134408	IRa	rrn23
	82	p1	(A)10	10	137728	137737	IRa	trnI-GAU intron
	83	p1	(A)15	15	141721	141735	IRa	ycf15-rps12
	84	p1	(C)12	12	146762	146773	IRa	trnL-CAA-trnH-GUG
S. mairei	1	p4	(TATT)3	12	182	193	LSC	trnH-GUG-psbA
	2	p1	(A)10	10	1525	1534	LSC	psbA-trnK-UUU
	3	p1	(A)11	11	1779	1789	LSC	trnK-UUU intron
	4	p1	(A)11	11	4182	4192	LSC	trnK-UUU-rps16
	5	p2	(TA)5	10	4772	4781	LSC	trnK-UUU-rps16
	6	p1	(T)10	10	7792	7801	LSC	psbK-psbI
	7	p1	(A)10	10	8319	8328	LSC	trnS-GCU-trnG-UCC
	8	p1	(T)11	11	8592	8602	LSC	trnS-GCU-trnG-UCC
	9	p1	(A)10	10	9072	9081	LSC	trnG-UCC intron
	10	p2	(TA)5	10	9532	9541	LSC	trnG-UCC-trnR-UCU
	11	p2	(AT)5	10	9708	9717	LSC	trnR-UCU-atpA
	12	p1	(T)10	10	12045	12054	LSC	atpF intron
	13	p2	(AT)5	10	12718	12727	LSC	atpF-atpH
	14	p4	(TTAT)3	15	12783	12797	LSC	atpF-atpH
	15	p1	(A)12	12	16038	16049	LSC	rps2-rpoC2
	16	p1	(T)11	11	18264	18274	LSC	rpoC2
	17	p2	(AT)5	10	19628	19637	LSC	rpoC2
	18	p1	(T)10	10	22450	22459	LSC	rpoC1 intron
	19	p4	(AAAT)3	15	22466	22480	LSC	rpoC1 intron
	20	p1	(T)12	12	26009	26020	LSC	rpoB
	21	p2	(AT)5	10	29267	29276	LSC	petN-psbM
	22	p1	(T)10	10	31232	31241	LSC	trnE-UUC-trnT-GGU
	23	p1	(T)10	10	31919	31928	LSC	trnT-GGU-psbD
	24	p1	(A)13	13	32114	32126	LSC	trnT-GGU-psbD
	25	p1	(C)10	10	35897	35906	LSC	psbZ-trnG-GCC
	26	p1	(A)14	14	35974	35987	LSC	psbZ-trnG-GCC
	27	p5	(TTTTA)3	15	36631	36645	LSC	trnfM-CAU-rps14
	28	p4	(ATTT)3	12	41684	41695	LSC	psaA-ycf3
	29	p1	(A)14	14	42256	42269	LSC	psaA-ycf3
	30	p1	(T)10	10	44071	44080	LSC	ycf3 intron
	31	p1	(A)10	10	44452	44461	LSC	ycf3-trnS-GGA
	32	p2	(AT)5	10	46912	46921	LSC	trnT-UGU-trnL-UAA
	33	p2	(AT)5	10	49061	49070	LSC	ndhJ
	34	p2	(TA)5	10	50709	50718	LSC	ndhC-trnV-UAC
	35	p1	(T)10	10	51407	51416	LSC	ndhC-trnV-UAC
	36	p1	(T)15	15	52411	52425	LSC	trnM-CAU-atpE
	37	p1	(T)10	10	54373	54382	LSC	atpB
	38	p3	(ATA)4	12	54427	54438	LSC	atpB-rbcL
	39	p1	(T)11	11	56731	56741	LSC	rbcL-accD
	40	p1	(T)10	10	59240	59249	LSC	psaI-ycf4
	41	p1	(A)10	10	62857	62866	LSC	petA-psbJ
	42	p3	(TAT)6	18	62904	62921	LSC	petA-psbJ
	43	p2	(TA)7	14	65764	65777	LSC	trnW-CCA-trnP-UGG
	44	p4	(TCCT)3	12	66818	66829	LSC	psaJ-rpl33
	45	p6	(ATATTA)3	18	70898	70915	LSC	clpP intron
	46	p4	(ATCA)3	12	74688	74699	LSC	petB intron
	47	p1	(A)10	10	75763	75772	LSC	petB-petD
	48	p2	(AT)5	10	76463	76472	LSC	petD intron
	49	p1	(A)10	10	80480	80489	LSC	rpl14-rpl16
	50	p5	(TTTGT)3	15	81167	81181	LSC	rpl16 intron
	51	p1	(A)10	10	81855	81864	LSC	rpl16 intron
	52	p1	(T)16	16	81873	81888	LSC	rpl16 intron
	53	p2	(TA)5	10	83372	83381	LSC	rps19
	54	p1	(T)12	12	83571	83582	LSC	rps19-rpl2
	55	p2	(AT)5	10	92054	92063	IRb	ycf2-trnL-CAA
	56	p1	(A)11	11	92186	92196	IRb	ycf2-trnL-CAA
	57	p1	(G)10	10	93040	93049	IRb	ycf2-trnL-CAA
	58	p1	(T)16	16	98087	98102	IRb	rps12-ycf15
	59	p6	(ATTAGT)3	18	98628	98645	IRb	rps12-ycf15
	60	p1	(T)10	10	102083	102092	IRb	trnI-GAU intron
	61	p1	(G)11	11	103304	103314	IRb	trnA-UGC intron
	62	p4	(AGGT)3	12	105402	105413	IRb	rrn23
	63	p1	(T)10	10	107542	107551	IRb	trnR-ACG-trnN-GUU
	64	p1	(A)10	10	109890	109899	IRb	trnN-GUU-ndhF
	65	p2	(TA)7	14	113032	113045	SSC	ndhF-rpl32
	66	p2	(TA)6	12	113641	113652	SSC	rpl32-trnL-UAG
	67	p2	(AT)6	12	113667	113678	SSC	rpl32-trnL-UAG
	68	p4	(TCTT)3	12	114693	114704	SSC	ccsA
	69	p1	(A)14	14	114739	114752	SSC	ccsA
	70	p1	(A)13	13	118255	118267	SSC	ndhE-ndhG
	71	p2	(TA)5	10	118865	118874	SSC	ndhG-ndhI
	72	p4	(CAAT)3	12	119125	119136	SSC	ndhG-ndhI
	73	p2	(TA)5	10	125425	125434	SSC	ycf1
	74	p1	(T)10	10	126619	126628	SSC	ycf1
	75	p1	(T)11	11	127136	127146	SSC	ycf1
	76	p1	(T)10	10	127945	127954	IRa	ycf1
	77	p1	(A)10	10	130293	130302	IRa	trnN-GUU-trnR-ACG
	78	p4	(CTAC)3	12	132429	132440	IRa	rrn23
	79	p1	(C)11	11	134530	134540	IRa	trnA-UGC intron
	80	p1	(A)10	10	135752	135761	IRa	trnI-GAU intron
	81	p6	(ACTAAT)3	18	139199	139216	IRa	ycf15-rps12
	82	p1	(A)16	16	139742	139757	IRa	ycf15-rps12
	83	p1	(C)10	10	144795	144804	IRa	trnL-CAA-trnH-GUG
	84	p1	(T)11	11	145648	145658	IRa	trnL-CAA-trnH-GUG
	85	p2	(AT)5	10	145781	145790	IRa	trnL-CAA-trnH-GUG
S. mairei var. simplicifolia	1	p1	(T)10	10	98	107	LSC	trnL-CAA-trnH-GUG
	2	p1	(T)10	10	527	536	LSC	trnL-CAA-trnH-GUG
	3	p4	(TATT)3	12	895	906	LSC	trnH-GUG-psbA
	4	p1	(A)14	14	2491	2504	LSC	trnK-UUU intron
	5	p1	(A)10	10	4910	4919	LSC	trnK-UUU-rps16
	6	p2	(TA)5	10	5499	5508	LSC	trnK-UUU-rps16
	7	p1	(T)10	10	8518	8527	LSC	psbK-psbI
	8	p1	(A)10	10	9045	9054	LSC	trnS-GCU-trnG-UCC
	9	p1	(T)10	10	9322	9331	LSC	trnS-GCU-trnG-UCC
	10	p1	(A)10	10	9801	9810	LSC	trnG-UCC intron
	11	p2	(TA)5	10	10261	10270	LSC	trnG-UCC-trnR-UCU
	12	p2	(AT)5	10	10437	10446	LSC	trnR-UCU-atpA
	13	p1	(T)10	10	12774	12783	LSC	atpF intron
	14	p2	(AT)5	10	13447	13456	LSC	atpF-atpH
	15	p4	(TTTA)4	16	13518	13533	LSC	atpF-atpH
	16	p1	(A)13	13	16804	16816	LSC	rps2-rpoC2
	17	p1	(T)11	11	19031	19041	LSC	rpoC2
	18	p2	(AT)5	10	20395	20404	LSC	rpoC2
	19	p1	(T)10	10	23218	23227	LSC	rpoC1 intron
	20	p4	(AAAT)3	12	23237	23248	LSC	rpoC1 intron
	21	p1	(T)12	12	26784	26795	LSC	rpoB
	22	p2	(AT)5	10	30076	30085	LSC	petN-psbM
	23	p1	(T)11	11	32755	32765	LSC	trnT-GGU-psbD
	24	p1	(A)13	13	32951	32963	LSC	trnT-GGU-psbD
	25	p1	(C)10	10	36742	36751	LSC	psbZ-trnG-GCC
	26	p1	(A)10	10	36819	36828	LSC	psbZ-trnG-GCC
	27	p5	(TTTTA)3	15	37471	37485	LSC	trnfM-CAU-rps14
	28	p4	(ATTT)3	12	42524	42535	LSC	psaA-ycf3
	29	p1	(A)14	14	43105	43118	LSC	psaA-ycf3
	30	p1	(A)11	11	45300	45310	LSC	ycf3-trnS-GGA
	31	p2	(AT)5	10	47749	47758	LSC	trnT-UGU-trnL-UAA
	32	p2	(AT)5	10	49898	49907	LSC	ndhJ
	33	p2	(TA)5	10	51546	51555	LSC	ndhC-trnV-UAC
	34	p1	(T)11	11	52254	52264	LSC	ndhC-trnV-UAC
	35	p1	(T)14	14	53259	53272	LSC	trnM-CAU-atpE
	36	p1	(T)10	10	55220	55229	LSC	atpB
	37	p3	(ATA)4	12	55274	55285	LSC	atpB-rbcL
	38	p1	(T)10	10	57578	57587	LSC	rbcL-accD
	39	p1	(T)10	10	57590	57599	LSC	rbcL-accD
	40	p1	(T)10	10	60103	60112	LSC	psaI-ycf4
	41	p1	(A)10	10	63711	63720	LSC	petA-psbJ
	42	p2	(TA)8	16	66612	66627	LSC	trnW-CCA-trnP-UGG
	43	p4	(TCCT)3	12	67659	67670	LSC	psaJ-rpl33
	44	p1	(A)11	11	71468	71478	LSC	clpP intron
	45	p6	(ATATTA)3	18	71737	71754	LSC	clpP intron
	46	p4	(ATCA)3	12	75517	75528	LSC	petB intron
	47	p2	(AT)5	10	77290	77299	LSC	petD intron
	48	p1	(A)15	15	81334	81348	LSC	rpl14-rpl16
	49	p1	(A)10	10	82709	82718	LSC	rpl16 intron
	50	p1	(T)13	13	82727	82739	LSC	rpl16 intron
	51	p2	(TA)5	10	84223	84232	LSC	rps19
	52	p1	(T)10	10	84422	84431	LSC	rps19-rpl2
	53	p1	(G)11	11	93055	93065	IRb	ycf2-trnL-CAA
	54	p1	(T)16	16	98108	98123	IRb	rps12-ycf15
	55	p6	(ATTAGT)3	18	98649	98666	IRb	rps12-ycf15
	56	p1	(T)10	10	102104	102113	IRb	trnI-GAU intron
	57	p1	(G)11	11	103325	103335	IRb	trnA-UGC intron
	58	p4	(AGGT)3	12	105423	105434	IRb	rrn23
	59	p1	(T)10	10	107559	107568	IRb	trnR-ACG-trnN-GUU
	60	p1	(A)10	10	109907	109916	IRb	trnN-GUU-ndhF
	61	p2	(TA)7	14	113061	113074	SSC	ndhF-rpl32
	62	p2	(TA)6	12	113671	113682	SSC	rpl32-trnL-UAG
	63	p2	(AT)6	12	113697	113708	SSC	rpl32-trnL-UAG
	64	p4	(TCTT)3	12	114723	114734	SSC	ccsA
	65	p1	(A)14	14	114769	114782	SSC	ccsA
	66	p1	(A)13	13	118285	118297	SSC	ndhE-ndhG
	67	p2	(TA)5	10	118895	118904	SSC	ndhG-ndhI
	68	p1	(T)10	10	119084	119093	SSC	ndhG-ndhI
	69	p4	(CAAT)3	12	119156	119167	SSC	ndhG-ndhI
	70	p2	(TA)5	10	125457	125466	SSC	ycf1
	71	p1	(T)10	10	126651	126660	SSC	ycf1
	72	p1	(T)11	11	127168	127178	SSC	ycf1
	73	p1	(T)10	10	127977	127986	IRa	ycf1
	74	p1	(A)10	10	130325	130334	IRa	trnN-GUU-trnR-ACG
	75	p4	(CTAC)3	12	132457	132468	IRa	rrn23
	76	p1	(C)11	11	134558	134568	IRa	trnA-UGC intron
	77	p1	(A)10	10	135780	135789	IRa	trnI-GAU intron
	78	p6	(ACTAAT)3	18	139227	139244	IRa	ycf15-rps12
	79	p1	(A)16	16	139770	139785	IRa	ycf15-rps12
	80	p1	(C)11	11	144828	144838	IRa	trnL-CAA-trnH-GUG
S. squarrulosum	1	p4	(AATA)3	12	4029	4040	LSC	trnK-UUU intron
	2	p1	(A)15	15	4368	4382	LSC	trnK-UUU-rps16
	3	p2	(TA)5	10	4956	4965	LSC	trnK-UUU-rps16
	4	p1	(A)17	17	8258	8274	LSC	psbK-psbI
	5	p1	(A)10	10	8783	8792	LSC	trnS-GCU-trnG-UCC
	6	p1	(A)11	11	8912	8922	LSC	trnS-GCU-trnG-UCC
	7	p1	(G)12	12	8923	8934	LSC	trnS-GCU-trnG-UCC
	8	p1	(T)10	10	9060	9069	LSC	trnS-GCU-trnG-UCC
	9	p1	(A)10	10	9542	9551	LSC	trnG-UCC intron
	10	p2	(AT)5	10	10001	10010	LSC	trnG-UCC-trnR-UCU
	11	p2	(TA)6	12	10036	10047	LSC	trnG-UCC-trnR-UCU
	12	p2	(TA)6	12	10056	10067	LSC	trnG-UCC-trnR-UCU
	13	p2	(AT)5	10	10263	10272	LSC	trnR-UCU-atpA
	14	p2	(AT)6	12	13293	13304	LSC	atpF-atpH
	15	p4	(TTTA)4	16	13366	13381	LSC	atpF-atpH
	16	p1	(A)10	10	16620	16629	LSC	rps2-rpoC2
	17	p1	(T)11	11	18849	18859	LSC	rpoC2
	18	p2	(AT)5	10	20213	20222	LSC	rpoC2
	19	p4	(AAAT)3	12	23068	23079	LSC	rpoC1 intron
	20	p1	(T)12	12	26617	26628	LSC	rpoB
	21	p1	(T)10	10	29906	29915	LSC	petN-psbM
	22	p2	(AT)5	10	30396	30405	LSC	petN-psbM
	23	p1	(T)10	10	32330	32339	LSC	trnE-UUC-trnT-GGU
	24	p3	(TTA)4	12	32388	32399	LSC	trnE-UUC-trnT-GGU
	25	p4	(AAAT)4	16	36937	36952	LSC	trnS-UGA-psbZ
	26	p1	(C)11	11	37717	37727	LSC	trnG-GCC-trnfM-CAU
	27	p5	(TTTTA)3	15	38016	38030	LSC	trnfM-CAU-rps14
	28	p4	(ATTT)3	12	43063	43074	LSC	psaA-ycf3
	29	p1	(A)11	11	43583	43593	LSC	psaA-ycf3
	30	p1	(A)10	10	43616	43625	LSC	psaA-ycf3
	31	p1	(T)10	10	45427	45436	LSC	ycf3 intron
	32	p1	(A)16	16	45808	45823	LSC	ycf3-trnS-GGA
	33	p5	(CAAAA)3	15	48667	48681	LSC	trnT-UGU-trnL-UAA
	34	p4	(GTTT)4	16	49812	49827	LSC	trnF-GAA-ndhJ
	35	p2	(AT)5	10	50458	50467	LSC	ndhJ
	36	p2	(TA)7	14	52106	52119	LSC	ndhC-trnV-UAC
	37	p2	(TA)7	14	52135	52148	LSC	ndhC-trnV-UAC
	38	p1	(T)13	13	52879	52891	LSC	ndhC-trnV-UAC
	39	p1	(T)10	10	55863	55872	LSC	atpB
	40	p3	(ATA)4	12	55917	55928	LSC	atpB-rbcL
	41	p5	(TATTA)3	15	60478	60492	LSC	accD-psaI
	42	p2	(TA)5	10	60499	60508	LSC	accD-psaI
	43	p1	(T)10	10	60789	60798	LSC	psaI-ycf4
	44	p1	(T)11	11	61020	61030	LSC	psaI-ycf4
	45	p1	(A)10	10	64377	64386	LSC	petA-psbJ
	46	p3	(TAT)5	15	64414	64428	LSC	petA-psbJ
	47	p2	(TA)6	12	67279	67290	LSC	trnW-CCA-trnP-UGG
	48	p4	(TCCT)3	12	68324	68335	LSC	psaJ-rpl33
	49	p1	(A)10	10	71027	71036	LSC	clpP intron
	50	p1	(T)10	10	71312	71321	LSC	clpP intron
	51	p1	(A)12	12	72130	72141	LSC	clpP intron
	52	p1	(T)12	12	72894	72905	LSC	clpP-psbB
	53	p4	(ATCA)3	12	76192	76203	LSC	petB intron
	54	p1	(A)13	13	76209	76221	LSC	petB intron
	55	p2	(AT)5	10	77958	77967	LSC	petD intron
	56	p1	(A)11	11	81982	81992	LSC	rpl14-rpl16
	57	p1	(T)14	14	83315	83328	LSC	rpl16 intron
	58	p2	(AT)5	10	84692	84701	LSC	rpl22-rps19
	59	p1	(T)15	15	85013	85027	LSC	rps19-rpl2
	60	p1	(G)13	13	94632	94644	IRb	ycf2-trnL-CAA
	61	p1	(T)20	20	99703	99722	IRb	rps12-ycf15
	62	p1	(G)13	13	104926	104938	IRb	trnA-UGC intron
	63	p4	(AGGT)3	12	107016	107027	IRb	rrn23
	64	p1	(A)10	10	111369	111378	IRb	trnN-GUU-ndhF
	65	p5	(TAAAA)3	15	114825	114839	SSC	ndhF-rpl32
	66	p1	(T)10	10	115119	115128	SSC	ndhF-rpl32
	67	p2	(AT)5	10	115189	115198	SSC	ndhF-rpl32
	68	p4	(TCTT)3	12	116698	116709	SSC	ccsA
	69	p1	(A)14	14	116744	116757	SSC	ccsA
	70	p1	(A)13	13	120262	120274	SSC	ndhE-ndhG
	71	p2	(TA)5	10	120872	120881	SSC	ndhG-ndhI
	72	p1	(T)12	12	121059	121070	SSC	ndhG-ndhI
	73	p4	(CAAT)3	14	121144	121157	SSC	ndhG-ndhI
	74	p2	(TA)5	10	127450	127459	SSC	ycf1
	75	p1	(T)11	11	128638	128648	SSC	ycf1
	76	p1	(T)11	11	129155	129165	SSC	ycf1
	77	p1	(T)10	10	129940	129949	IRa	ycf1
	78	p4	(CTAC)3	12	134289	134300	IRa	rrn23
	79	p1	(C)13	13	136380	136392	IRa	trnA-UGC intron
	80	p1	(A)20	20	141596	141615	IRa	ycf15-rps12
	81	p1	(C)13	13	146674	146686	IRa	trnL-CAA-ycf2
S. valentinae	1	p1	(T)13	13	314	326	LSC	trnL-CAA-trnH-GUG
	2	p3	(CAT)4	12	854	865	LSC	trnL-CAA-trnH-GUG
	3	p4	(AATA)3	12	4853	4864	LSC	trnK-UUU intron
	4	p1	(A)12	12	5193	5204	LSC	trnK-UUU-rps16
	5	p2	(TA)5	10	5777	5786	LSC	trnK-UUU-rps16
	6	p1	(T)15	15	6443	6457	LSC	rps16 intron
	7	p1	(T)10	10	8728	8737	LSC	psbK-psbI
	8	p1	(G)10	10	9396	9405	LSC	trnS-GCU-trnG-UCC
	9	p1	(T)10	10	9531	9540	LSC	trnS-GCU-trnG-UCC
	10	p1	(A)13	13	10013	10025	LSC	trnG-UCC intron
	11	p2	(AT)5	10	10661	10670	LSC	trnR-UCU-atpA
	12	p2	(AT)5	10	13662	13671	LSC	atpF-atpH
	13	p2	(AT)5	10	16079	16088	LSC	atpI-rps2
	14	p1	(A)15	15	16969	16983	LSC	rps2-rpoC2
	15	p1	(T)11	11	19197	19207	LSC	rpoC2
	16	p2	(AT)5	10	20561	20570	LSC	rpoC2
	17	p4	(AAAT)3	12	23386	23397	LSC	rpoC1 intron
	18	p1	(T)12	12	26926	26937	LSC	rpoB
	19	p1	(A)11	11	27943	27953	LSC	rpoB-trnC-GCA
	20	p1	(T)10	10	30140	30149	LSC	petN-psbM
	21	p2	(AT)5	10	30630	30639	LSC	petN-psbM
	22	p1	(T)12	12	32594	32605	LSC	trnE-UUC-trnT-GGU
	23	p1	(T)11	11	33288	33298	LSC	trnT-GGU-psbD
	24	p1	(A)16	16	33840	33855	LSC	trnT-GGU-psbD
	25	p5	(TTTTA)3	15	38361	38375	LSC	trnfM-CAU-rps14
	26	p4	(ATTT)3	12	43408	43419	LSC	psaA-ycf3
	27	p1	(A)12	12	43959	43970	LSC	psaA-ycf3
	28	p1	(T)11	11	45771	45781	LSC	ycf3 intron
	29	p1	(A)12	12	46152	46163	LSC	ycf3-trnS-GGA
	30	p2	(AT)5	10	50774	50783	LSC	ndhJ
	31	p1	(T)10	10	51719	51728	LSC	ndhK-ndhC
	32	p2	(TA)5	10	52425	52434	LSC	ndhC-trnV-UAC
	33	p1	(T)10	10	53159	53168	LSC	ndhC-trnV-UAC
	34	p1	(T)10	10	54189	54198	LSC	trnM-CAU-atpE
	35	p1	(T)10	10	56146	56155	LSC	atpB
	36	p3	(ATA)4	12	56200	56211	LSC	atpB-rbcL
	37	p1	(A)10	10	56738	56747	LSC	atpB-rbcL
	38	p1	(T)10	10	58517	58526	LSC	rbcL-accD
	39	p1	(T)12	12	61044	61055	LSC	psaI-ycf4
	40	p1	(T)12	12	61287	61298	LSC	psaI-ycf4
	41	p1	(A)10	10	64638	64647	LSC	petA-psbJ
	42	p2	(TA)5	10	64660	64669	LSC	petA-psbJ
	43	p2	(TA)5	10	67534	67543	LSC	trnW-CCA-trnP-UGG
	44	p4	(TCCT)3	12	68578	68589	LSC	psaJ-rpl33
	45	p1	(A)10	10	69454	69463	LSC	rps18-rpl20
	46	p1	(A)13	13	72388	72400	LSC	clpP intron
	47	p1	(T)11	11	73139	73149	LSC	clpP-psbB
	48	p1	(A)10	10	76443	76452	LSC	psbB intron
	49	p2	(AT)5	10	78192	78201	LSC	petD intron
	50	p1	(T)10	10	81646	81655	LSC	rps8-rpl14
	51	p1	(A)12	12	82235	82246	LSC	rpl14-rpl16
	52	p1	(A)10	10	83617	83626	LSC	rpl16 intron
	53	p2	(AT)6	12	85011	85022	LSC	rpl22-rps19
	54	p1	(T)18	18	85333	85350	LSC	rps19-rpl2
	55	p1	(G)11	11	93949	93959	IRb	ycf2-trnL-CAA
	56	p1	(T)20	20	98990	99009	IRb	rps12-ycf15
	57	p1	(T)10	10	102981	102990	IRb	trnI-GAU intron
	58	p4	(AGGT)3	12	106288	106299	IRb	rrn23
	59	p1	(A)10	10	110803	110812	IRb	trnN-GUU-ndhF
	60	p1	(T)10	10	114483	114492	SSC	ndhF-rpl32
	61	p2	(TA)6	12	115095	115106	SSC	rpl32-trnL-UAG
	62	p2	(AT)6	12	115127	115138	SSC	rpl32-trnL-UAG
	63	p1	(A)14	14	116170	116183	SSC	ccsA
	64	p2	(TA)5	10	120354	120363	SSC	ndhG-ndhI
	65	p1	(T)13	13	120549	120561	SSC	ndhG-ndhI
	66	p2	(TA)5	10	126954	126963	SSC	ycf1
	67	p1	(T)15	15	127481	127495	SSC	ycf1
	68	p1	(T)17	17	127671	127687	SSC	ycf1
	69	p1	(T)10	10	128154	128163	SSC	ycf1
	70	p1	(T)11	11	128671	128681	SSC	ycf1
	71	p1	(T)10	10	129465	129474	IRa	ycf1
	72	p4	(CTAC)3	12	133976	133987	IRa	rrn23
	73	p1	(A)10	10	137287	137296	IRa	trnI-GAU intron
	74	p1	(A)20	20	141268	141287	IRa	ycf15-rps12
	75	p1	(C)11	11	146318	146328	IRa	trnL-CAA-trnH-GUG
S. yunnanense	1	p4	(TATT)3	12	182	193	LSC	trnH-GUG-psbA
	2	p1	(A)10	10	1525	1534	LSC	psbA-trnK-UUU
	3	p1	(A)11	11	1779	1789	LSC	trnK-UUU intron
	4	p1	(A)11	11	4182	4192	LSC	trnK-UUU-rps16
	5	p2	(TA)5	10	4772	4781	LSC	trnK-UUU-rps16
	6	p1	(T)10	10	7792	7801	LSC	psbK-psbI
	7	p1	(A)10	10	8319	8328	LSC	trnS-GCU-trnG-UCC
	8	p1	(T)11	11	8592	8602	LSC	trnS-GCU-trnG-UCC
	9	p1	(A)10	10	9072	9081	LSC	trnG-UCC intron
	10	p2	(TA)5	10	9532	9541	LSC	trnG-UCC-trnR-UCU
	11	p2	(AT)5	10	9708	9717	LSC	trnR-UCU-atpA
	12	p1	(T)10	10	12045	12054	LSC	atpF intron
	13	p2	(AT)5	10	12718	12727	LSC	atpF-atpH
	14	p4	(TTAT)3	12	12786	12797	LSC	atpF-atpH
	15	p1	(A)12	12	16037	16048	LSC	rps2-rpoC2
	16	p1	(T)11	11	18263	18273	LSC	rpoC2
	17	p2	(AT)5	10	19627	19636	LSC	rpoC2
	18	p1	(T)11	11	22449	22459	LSC	rpoC1 intron
	19	p4	(AAAT)3	12	22477	22488	LSC	rpoC1 intron
	20	p1	(T)12	12	26017	26028	LSC	rpoB
	21	p2	(AT)5	10	29274	29283	LSC	petN-psbM
	22	p1	(T)10	10	31926	31935	LSC	trnT-GGU-psbD
	23	p1	(A)13	13	32121	32133	LSC	trnT-GGU-psbD
	24	p1	(C)10	10	35904	35913	LSC	psbZ-trnG-GCC
	25	p1	(A)14	14	35981	35994	LSC	psbZ-trnG-GCC
	26	p5	(TTTTA)3	15	36637	36651	LSC	trnfM-CAU-rps14
	27	p4	(ATTT)3	12	41690	41701	LSC	psaA-ycf3
	28	p1	(A)14	14	42262	42275	LSC	psaA-ycf3
	29	p1	(T)10	10	44077	44086	LSC	ycf3 intron
	30	p1	(A)10	10	44458	44467	LSC	ycf3-trnS-GGA
	31	p2	(AT)5	10	46931	46940	LSC	trnT-UGU-trnL-UAA
	32	p2	(AT)5	10	49080	49089	LSC	ndhJ
	33	p2	(TA)5	10	50728	50737	LSC	ndhC-trnV-UAC
	34	p1	(T)10	10	51426	51435	LSC	ndhC-trnV-UAC
	35	p1	(T)14	14	52430	52443	LSC	trnM-CAU-atpE
	36	p1	(T)10	10	54391	54400	LSC	atpB
	37	p3	(ATA)4	12	54445	54456	LSC	atpB-rbcL
	38	p1	(A)10	10	54971	54980	LSC	atpB-rbcL
	39	p1	(T)11	11	56750	56760	LSC	rbcL-accD
	40	p1	(T)10	10	59259	59268	LSC	psaI-ycf4
	41	p1	(A)10	10	62876	62885	LSC	petA-psbJ
	42	p3	(TAT)4	12	62923	62934	LSC	petA-psbJ
	43	p2	(TA)7	14	65777	65790	LSC	trnW-CCA-trnP-UGG
	44	p4	(TCCT)3	12	66831	66842	LSC	psaJ-rpl33
	45	p6	(ATATTA)3	18	70911	70928	LSC	clpP intron
	46	p4	(ATCA)3	12	74708	74719	LSC	petB intron
	47	p1	(A)10	10	75783	75792	LSC	petB-petD
	48	p2	(AT)5	10	76483	76492	LSC	petD intron
	49	p5	(TTTGT)3	15	81197	81211	LSC	rpl16 intron
	50	p1	(A)10	10	81885	81894	LSC	rpl16 intron
	51	p1	(T)16	16	81903	81918	LSC	rpl16 intron
	52	p2	(TA)5	10	83402	83411	LSC	rps19
	53	p1	(T)12	12	83601	83612	LSC	rps19-rpl2
	54	p2	(AT)5	10	92084	92093	IRb	ycf2-trnL-CAA
	55	p1	(A)11	11	92216	92226	IRb	ycf2-trnL-CAA
	56	p1	(G)10	10	93103	93112	IRb	ycf2-trnL-CAA
	57	p1	(T)16	16	98150	98165	IRb	rps12-ycf15
	58	p6	(ATTAGT)3	18	98691	98708	IRb	rps12-ycf15
	59	p1	(T)10	10	102146	102155	IRb	trnI-GAU intron
	60	p1	(G)11	11	103367	103377	IRb	trnA-UGC intron
	61	p4	(AGGT)3	12	105465	105476	IRb	rrn23
	62	p1	(T)10	10	107612	107621	IRb	trnR-ACG-trnN-GUU
	63	p1	(A)10	10	109960	109969	IRb	trnN-GUU-ndhF
	64	p2	(TA)7	14	113085	113098	SSC	ndhF-rpl32
	65	p2	(TA)6	12	113724	113735	SSC	rpl32-trnL-UAG
	66	p2	(AT)6	12	113750	113761	SSC	rpl32-trnL-UAG
	67	p4	(TCTT)3	12	114776	114787	SSC	ccsA
	68	p1	(A)14	14	114822	114835	SSC	ccsA
	69	p1	(A)14	14	118330	118343	SSC	ndhE-ndhG
	70	p2	(TA)5	10	118941	118950	SSC	ndhG-ndhI
	71	p4	(CAAT)3	12	119201	119212	SSC	ndhG-ndhI
	72	p2	(TA)5	10	125501	125510	SSC	ycf1
	73	p1	(T)10	10	126695	126704	SSC	ycf1
	74	p1	(T)11	11	127212	127222	SSC	ycf1
	75	p1	(T)10	10	128021	128030	IRa	ycf1
	76	p1	(A)10	10	130369	130378	IRa	trnN-GUU-trnR-ACG
	77	p4	(CTAC)3	12	132512	132523	IRa	rrn23
	78	p1	(C)11	11	134613	134623	IRa	trnA-UGC intron
	79	p1	(A)10	10	135835	135844	IRa	trnI-GAU intron
	80	p6	(ACTAAT)3	18	139282	139299	IRa	ycf15-rps12
	81	p1	(A)16	16	139825	139840	IRa	ycf15-rps12
	82	p1	(C)10	10	144878	144887	IRa	trnL-CAA-trnH-GUG
	83	p1	(T)11	11	145764	145774	IRa	trnL-CAA-trnH-GUG
	84	p2	(AT)5	10	145897	145906	IRa	trnL-CAA-trnH-GUG
