# Supplementary material for: The phylogeny of Seseli (Apiaceae, Apioideae): insights from molecular and morphological data
Source: BMC Plant Biol. 2022 Nov 16;22:534. doi: 10.1186/s12870-022-03919-9 (PMC9667662; doi:10.1186/s12870-022-03919-9)
Supplement: Supplementary file 7 — Additional file 7: Table S6. Nucleotide diversity (Pi) of coding and non-coding regions. [file 12870_2022_3919_MOESM7_ESM.xlsx]

## Sheet: Sheet1
Table S6 Nucleotide diversity (Pi) of coding and non-coding regions.
Coding region	regions	Pi		Non-coding region	regions	Pi
psbA	LSC	0.00294		trnH-GUG-psbA	LSC	0.08368
matK	LSC	0.01409		psbA-trnK-UUU	LSC	0.02817
rps16	LSC	0.00997		trnK-UUU-matK	LSC	0.01692
atpA	LSC	0.00382		trnK-UUU-rps16	LSC	0.01718
atpF	LSC	0.00713		rps16 intron	LSC	0.01291
atpH	LSC	0.00222		rps16-trnQ-UUG	LSC	0.01575
atpI	LSC	0.00425		trnQ-UUG-psbK	LSC	0.01401
rps2	LSC	0.00385		psbK-psbI	LSC	0.02751
rpoC2	LSC	0.00662		trnS-GCU-trnG-UCC	LSC	0.01046
rpoC1	LSC	0.00481		trnG-UCC intron	LSC	0.01113
rpoB	LSC	0.00396		trnG-UCC-trnR-UCU	LSC	0.03667
psbD	LSC	0.0014		atpF intron	LSC	0.00715
psbC	LSC	0.00212		atpF-atpH	LSC	0.01168
rps14	LSC	0.0006		atpH-atpI	LSC	0.01311
psaB	LSC	0.00244		atpI-rps2	LSC	0.01182
psaA	LSC	0.0025		rps2-rpoC2	LSC	0.02244
ycf3	LSC	0.00461		rpoC2-rpoC1	LSC	0.01741
rps4	LSC	0.00234		rpoC1 intron	LSC	0.01124
ndhJ	LSC	0.0048		rpoB-trnC-GCA	LSC	0.01601
ndhK	LSC	0.00316		trnC-GCA-petN	LSC	0.01322
ndhC	LSC	0.00291		petN-psbM	LSC	0.0146
atpE	LSC	0.0012		psbM-trnD-GUC	LSC	0.01037
atpB	LSC	0.0033		trnE-UUC-trnT-GGU	LSC	0.01943
rbcL	LSC	0.00377		trnT-GGU-psbD	LSC	0.01593
accD	LSC	0.00582		psbC-trnS-UGA	LSC	0.00461
ycf4	LSC	0.00439		trnS-UGA-psbZ	LSC	0.01529
cemA	LSC	0.00461		psbZ-trnG-GCC	LSC	0.01772
petA	LSC	0.00257		psaA-ycf3	LSC	0.00831
psbE	LSC	0		ycf3 intron	LSC	0.00694
rpl33	LSC	0.00905		ycf3-trnS-GGA	LSC	0.00857
rps18	LSC	0.00226		trnS-GGA-rps4	LSC	0.01208
rpl20	LSC	0.00282		rps4-trnT-UGU	LSC	0.00858
rps12	LSC	0.00117		trnT-UGU-trnL-UAA	LSC	0.01278
clpP	LSC	0.00349		trnL-UAA intron	LSC	0.00637
psbB	LSC	0.00271		trnL-UAA-trnF-GAA	LSC	0.00992
psbH	LSC	0.00164		trnF-GAA-ndhJ	LSC	0.01597
petB	LSC	0.00348		ndhC-trnV-UAC	LSC	0.02156
petD	LSC	0.00181		trnV-UAC intron	LSC	0.00588
rpoA	LSC	0.00735		trnM-CAU-atpE	LSC	0.01206
rps11	LSC	0.0034		atpB-rbcL	LSC	0.00715
infA	LSC	0.00078		rbcL-accD	LSC	0.00732
rps8	LSC	0.00404		accD-psaI	LSC	0.01572
rpl14	LSC	0.00414		psaI-ycf4	LSC	0.01155
rpl16	LSC	0.00177		ycf4-cemA	LSC	0.00274
rps3	LSC	0.00786		cemA-petA	LSC	0.02116
rpl22	LSC	0.00694		petA-psbJ	LSC	0.02359
rps19	LSC	0.00404		psbE-petL	LSC	0.00827
rpl2	LSC	0.005		trnP-UGG-psaJ	LSC	0.01277
rpl23	LSC	0.00258		psaJ-rpl33	LSC	0.01299
ycf2	LSC	0.00914		rps18-rpl20	LSC	0.00416
ndhB	IR	0.00036		rpl20-rps12	LSC	0.00597
rps7	IR	0.00039		rps12-ycf15	LSC	0.00409
ndhF	SSC	0.00971		clpP intron	LSC	0.01174
ccsA	SSC	0.01007		clpP-psbB	LSC	0.00858
ndhD	SSC	0.00479		psbB-psbT	LSC	0.00827
psaC	SSC	0.00133		petB intron	LSC	0.01182
ndhE	SSC	0.0057		petD intron	LSC	0.00788
ndhG	SSC	0.00418		rps8-rpl14	LSC	0.01892
ndhI	SSC	0.00678		rpl16 intron	LSC	0.00863
ndhA	SSC	0.00475		rpl2 intron	LSC	0.00775
ndhH	SSC	0.00345		ycf2-trnL-CAA	IR	0.06869
rps15	SSC	0.00666		trnL-CAA-ndhB	IR	0.0013
ycf1	SSC	0.00982		ndhB intron	IR	0.0016
				ndhB-rps7	IR	0.00316
				ycf15-trnV-GAC	IR	0.00454
				trnV-GAC-rrn16	IR	0.00367
				rrn16-trnI-GAU	IR	0.00668
				trnI-GAU intron	IR	0.00077
				trnA-UGC intron	IR	0.00197
				rrn4.5-rrn5	IR	0.00374
				rrn5-trnR-ACG	IR	0.00513
				trnR-ACG-trnN-GUU	IR	0.00095
				trnN-GUU-ycf1	IR	0.00613
				ndhF-rpl32	SSC	0.01456
				rpl32-trnL-UAG	SSC	0.02155
				ccsA-ndhD	SSC	0.01631
				psaC-ndhE	SSC	0.01304
				ndhE-ndhG	SSC	0.01441
				ndhG-ndhI	SSC	0.01733
				ndhA intron	SSC	0.00809
				rps15-ycf1	SSC	0.01287
