# Supplementary material for: The phylogeny of Seseli (Apiaceae, Apioideae): insights from molecular and morphological data
Source: BMC Plant Biol. 2022 Nov 16;22:534. doi: 10.1186/s12870-022-03919-9 (PMC9667662; doi:10.1186/s12870-022-03919-9)
Supplement: Supplementary file 8 — Additional file 8: Table S7. Codon usage and relative synonymous codon usage (RSCU) values of protein-coding genes of the eighteen plastomes. [file 12870_2022_3919_MOESM8_ESM.xlsx]

## Sheet: Sheet1
Table S7 Codon usage and relative synonymous codon usage (RSCU) values of protein-coding genes of the eighteen plastomes.
		Libanotis buchtormensis		Libanotis spodotrichoma		Saposhnikovia divaricata		S. glabratum		S. intramongolicum		S. yunnanense		S. mairei		S. mairei var. simplicifolia		S. squarrulosum		S. incisodentatum		S. valentinae		S. montanum		Ligusticum thomsonii		Ligusticum mucronatum		S. coronatum		S. eriocephalum		S. delavayi		Eriocycla nuda
Amino Acid	Codon	Number	RSCU	Number	RSCU	Number	RSCU	Number	RSCU	Number	RSCU	Number	RSCU	Number	RSCU	Number	RSCU	Number	RSCU	Number	RSCU	Number	RSCU	Number	RSCU	Number	RSCU	Number	RSCU	Number	RSCU	Number	RSCU	Number	RSCU	Number	RSCU
Phe	UUU	872	1.35	872	1.35	874	1.36	871	1.35	869	1.35	873	1.35	873	1.35	874	1.35	878	1.36	874	1.36	880	1.36	871	1.35	864	1.34	867	1.35	876	1.35	873	1.35	874	1.35	867	1.34
Phe	UUC	416	0.65	419	0.65	414	0.64	420	0.65	420	0.65	421	0.65	421	0.65	422	0.65	416	0.64	415	0.64	418	0.64	420	0.65	421	0.66	420	0.65	420	0.65	422	0.65	421	0.65	423	0.66
Leu	UUA	797	1.98	798	1.98	796	1.99	799	1.99	805	2	799	1.99	799	1.99	801	2	806	2	806	2	798	1.99	795	1.98	791	1.96	793	1.97	796	1.99	789	1.96	786	1.96	785	1.96
Leu	UUG	476	1.18	473	1.17	471	1.17	474	1.18	473	1.17	473	1.18	473	1.18	472	1.18	472	1.17	472	1.17	473	1.18	473	1.18	483	1.19	478	1.19	472	1.18	478	1.19	480	1.2	485	1.21
Leu	CUU	506	1.26	509	1.26	502	1.25	503	1.25	509	1.26	504	1.26	504	1.26	504	1.26	504	1.25	505	1.25	507	1.26	504	1.26	509	1.26	505	1.26	505	1.26	512	1.27	505	1.26	502	1.26
Leu	CUC	160	0.4	161	0.4	159	0.4	161	0.4	158	0.39	159	0.4	159	0.4	160	0.4	161	0.4	161	0.4	160	0.4	161	0.4	160	0.4	161	0.4	157	0.39	159	0.4	157	0.39	158	0.4
Leu	CUA	332	0.82	326	0.81	332	0.83	327	0.81	329	0.82	324	0.81	324	0.81	323	0.81	327	0.81	327	0.81	325	0.81	326	0.81	331	0.82	330	0.82	326	0.81	327	0.81	329	0.82	324	0.81
Leu	CUG	148	0.37	151	0.37	146	0.36	147	0.37	143	0.35	145	0.36	145	0.36	145	0.36	146	0.36	145	0.36	145	0.36	147	0.37	152	0.38	146	0.36	146	0.36	146	0.36	148	0.37	145	0.36
Ile	AUU	934	1.45	932	1.45	934	1.45	932	1.45	936	1.45	936	1.44	936	1.44	935	1.44	935	1.45	941	1.45	936	1.44	941	1.45	938	1.45	937	1.45	940	1.45	936	1.45	935	1.44	933	1.44
Ile	AUC	358	0.56	361	0.56	363	0.56	363	0.56	366	0.57	367	0.57	366	0.56	366	0.56	360	0.56	362	0.56	369	0.57	362	0.56	365	0.56	362	0.56	365	0.56	363	0.56	368	0.57	369	0.57
Ile	AUA	643	1	641	0.99	642	0.99	634	0.99	640	0.99	641	0.99	643	0.99	643	0.99	644	1	648	1	641	0.99	639	0.99	636	0.98	640	0.99	645	0.99	638	0.99	639	0.99	639	0.99
Met	AUG	538	1	535	1	533	1	535	1	536	1	534	1	533	1	534	1	531	1	531	1	532	1	529	1	534	1	532	1	532	1	534	1	529	1	534	1
Val	GUU	485	1.51	487	1.52	489	1.52	486	1.51	487	1.51	489	1.52	490	1.52	488	1.52	490	1.52	490	1.52	487	1.51	487	1.51	487	1.51	490	1.52	488	1.52	488	1.51	480	1.51	484	1.52
Val	GUC	154	0.48	149	0.46	152	0.47	156	0.49	153	0.48	152	0.47	151	0.47	153	0.48	149	0.46	149	0.46	153	0.47	154	0.48	152	0.47	153	0.47	152	0.47	155	0.48	150	0.47	151	0.47
Val	GUA	465	1.45	466	1.45	465	1.45	462	1.44	464	1.44	470	1.46	470	1.46	468	1.45	471	1.46	469	1.46	469	1.45	463	1.44	465	1.44	467	1.44	467	1.45	465	1.44	466	1.46	467	1.46
Val	GUG	180	0.56	183	0.57	181	0.56	181	0.56	183	0.57	179	0.56	179	0.56	179	0.56	181	0.56	181	0.56	181	0.56	183	0.57	184	0.57	183	0.57	178	0.55	182	0.56	178	0.56	174	0.55
Ser	UCU	489	1.74	485	1.73	488	1.74	487	1.74	492	1.75	491	1.74	492	1.75	490	1.74	483	1.73	489	1.74	490	1.74	489	1.74	484	1.73	490	1.75	481	1.72	490	1.74	486	1.71	491	1.73
Ser	UCC	260	0.93	258	0.92	258	0.92	256	0.92	259	0.92	257	0.91	257	0.91	257	0.91	259	0.93	259	0.92	258	0.92	260	0.92	259	0.92	260	0.93	259	0.92	260	0.92	265	0.93	266	0.94
Ser	UCA	319	1.14	316	1.13	323	1.15	315	1.13	318	1.13	323	1.15	324	1.15	325	1.15	323	1.15	320	1.14	320	1.14	322	1.14	320	1.14	318	1.13	318	1.14	319	1.13	322	1.14	322	1.13
Ser	UCG	175	0.62	177	0.63	172	0.61	177	0.63	175	0.62	173	0.61	173	0.61	173	0.61	174	0.62	174	0.62	175	0.62	175	0.62	175	0.62	174	0.62	179	0.64	176	0.62	179	0.63	178	0.63
Ser	AGU	347	1.24	346	1.24	351	1.25	346	1.24	345	1.23	348	1.24	348	1.23	347	1.23	347	1.24	348	1.24	348	1.24	346	1.23	347	1.24	345	1.23	348	1.24	349	1.24	352	1.24	351	1.24
Ser	AGC	95	0.34	96	0.34	95	0.34	95	0.34	94	0.34	97	0.34	97	0.34	99	0.35	94	0.34	95	0.34	96	0.34	96	0.34	97	0.35	97	0.35	96	0.34	98	0.35	97	0.34	97	0.34
Pro	CCU	377	1.58	378	1.58	376	1.58	375	1.58	380	1.59	381	1.6	381	1.6	380	1.6	379	1.59	379	1.59	380	1.59	380	1.59	378	1.57	377	1.57	380	1.59	379	1.58	376	1.58	375	1.57
Pro	CCC	175	0.74	173	0.72	174	0.73	177	0.74	175	0.73	173	0.73	173	0.73	173	0.73	173	0.73	174	0.73	173	0.72	176	0.74	176	0.73	177	0.74	175	0.73	174	0.73	168	0.71	171	0.72
Pro	CCA	256	1.08	256	1.07	254	1.07	248	1.04	249	1.04	252	1.06	252	1.06	254	1.07	253	1.06	255	1.07	257	1.08	257	1.08	260	1.08	259	1.08	258	1.08	257	1.07	261	1.1	260	1.09
Pro	CCG	144	0.61	149	0.62	146	0.61	152	0.64	150	0.63	145	0.61	145	0.61	145	0.61	148	0.62	146	0.61	146	0.61	143	0.6	149	0.62	145	0.61	145	0.61	147	0.61	148	0.62	149	0.62
Thr	ACU	488	1.64	489	1.64	489	1.64	488	1.64	486	1.63	494	1.65	494	1.65	494	1.65	489	1.64	488	1.63	489	1.65	489	1.64	485	1.63	488	1.64	485	1.62	487	1.63	488	1.64	486	1.64
Thr	ACC	223	0.75	221	0.74	224	0.75	223	0.75	220	0.74	223	0.75	223	0.75	223	0.75	223	0.75	223	0.75	221	0.74	223	0.75	224	0.75	227	0.76	225	0.75	227	0.76	220	0.74	222	0.75
Thr	ACA	352	1.19	354	1.19	353	1.18	353	1.18	358	1.2	354	1.18	354	1.18	352	1.18	355	1.19	355	1.19	352	1.18	354	1.18	352	1.19	350	1.17	354	1.19	350	1.17	348	1.17	346	1.16
Thr	ACG	124	0.42	128	0.43	130	0.43	129	0.43	126	0.42	125	0.42	125	0.42	125	0.42	129	0.43	129	0.43	127	0.43	130	0.43	127	0.43	128	0.43	130	0.44	129	0.43	135	0.45	134	0.45
Ala	GCU	567	1.8	565	1.8	574	1.81	575	1.8	572	1.8	567	1.8	566	1.8	568	1.8	570	1.8	571	1.8	571	1.8	571	1.8	569	1.8	572	1.8	576	1.81	574	1.8	576	1.8	579	1.8
Ala	GCC	202	0.64	201	0.64	203	0.64	205	0.64	206	0.65	202	0.64	202	0.64	202	0.64	204	0.64	204	0.64	203	0.64	202	0.64	200	0.63	204	0.64	200	0.63	205	0.64	206	0.64	204	0.64
Ala	GCA	352	1.12	348	1.11	350	1.1	349	1.09	347	1.09	349	1.11	349	1.11	350	1.11	351	1.11	349	1.1	350	1.1	350	1.1	349	1.11	350	1.1	349	1.1	352	1.1	349	1.09	350	1.09
Ala	GCG	141	0.45	141	0.45	141	0.44	146	0.46	148	0.47	143	0.45	143	0.45	143	0.45	143	0.45	144	0.45	147	0.46	146	0.46	144	0.46	146	0.46	145	0.46	145	0.45	147	0.46	151	0.47
Tyr	UAU	674	1.59	683	1.59	676	1.59	681	1.59	689	1.6	682	1.59	682	1.59	683	1.59	686	1.6	684	1.6	687	1.6	684	1.6	674	1.58	680	1.59	684	1.6	680	1.6	680	1.61	685	1.61
Tyr	UAC	174	0.41	175	0.41	174	0.41	176	0.41	171	0.4	175	0.41	175	0.41	174	0.41	171	0.4	172	0.4	172	0.4	170	0.4	179	0.42	175	0.41	172	0.4	172	0.4	165	0.39	164	0.39
His	CAU	407	1.5	407	1.5	413	1.5	408	1.5	411	1.51	409	1.5	409	1.5	410	1.51	407	1.5	407	1.5	408	1.51	409	1.51	405	1.51	407	1.51	407	1.5	407	1.51	411	1.52	409	1.52
His	CAC	136	0.5	135	0.5	137	0.5	136	0.5	134	0.49	136	0.5	136	0.5	134	0.49	134	0.5	134	0.5	133	0.49	134	0.49	133	0.49	133	0.49	134	0.5	131	0.49	129	0.48	129	0.48
Gln	CAA	608	1.52	603	1.52	602	1.52	613	1.52	611	1.52	604	1.52	604	1.52	603	1.52	612	1.52	611	1.52	604	1.51	610	1.52	607	1.52	611	1.52	608	1.51	607	1.52	606	1.51	612	1.52
Gln	CAG	190	0.48	190	0.48	190	0.48	194	0.48	194	0.48	189	0.48	189	0.48	191	0.48	195	0.48	195	0.48	196	0.49	193	0.48	192	0.48	194	0.48	195	0.49	194	0.48	196	0.49	193	0.48
Asn	AAU	801	1.51	803	1.51	798	1.52	799	1.51	803	1.51	806	1.52	806	1.52	804	1.52	805	1.52	806	1.52	798	1.51	797	1.51	796	1.5	794	1.51	795	1.51	796	1.51	812	1.52	804	1.52
Asn	AAC	258	0.49	263	0.49	254	0.48	257	0.49	259	0.49	256	0.48	256	0.48	256	0.48	256	0.48	255	0.48	257	0.49	257	0.49	264	0.5	260	0.49	260	0.49	257	0.49	258	0.48	257	0.48
Lys	AAA	904	1.5	911	1.51	908	1.51	901	1.5	904	1.51	922	1.51	922	1.51	918	1.51	903	1.5	907	1.5	912	1.51	908	1.5	906	1.51	906	1.5	911	1.51	911	1.51	906	1.52	904	1.52
Lys	AAG	298	0.5	299	0.49	298	0.49	297	0.5	297	0.49	301	0.49	301	0.49	301	0.49	301	0.5	300	0.5	299	0.49	299	0.5	297	0.49	299	0.5	294	0.49	296	0.49	290	0.48	287	0.48
Asp	GAU	721	1.59	718	1.59	723	1.58	719	1.59	718	1.59	723	1.6	723	1.6	724	1.6	720	1.59	722	1.59	717	1.6	718	1.6	717	1.6	717	1.6	721	1.6	725	1.6	709	1.6	718	1.6
Asp	GAC	187	0.41	183	0.41	190	0.42	184	0.41	185	0.41	178	0.4	178	0.4	179	0.4	183	0.41	184	0.41	180	0.4	178	0.4	182	0.4	180	0.4	182	0.4	183	0.4	180	0.4	179	0.4
Glu	GAA	860	1.5	869	1.5	866	1.51	866	1.51	871	1.51	870	1.51	870	1.51	869	1.51	871	1.51	873	1.52	871	1.51	870	1.51	865	1.5	869	1.5	866	1.5	872	1.51	863	1.49	866	1.49
Glu	GAG	285	0.5	287	0.5	281	0.49	283	0.49	280	0.49	281	0.49	281	0.49	282	0.49	280	0.49	279	0.48	282	0.49	283	0.49	290	0.5	286	0.5	286	0.5	284	0.49	293	0.51	293	0.51
Cys	UGU	180	1.53	182	1.53	180	1.53	180	1.53	181	1.52	180	1.53	180	1.53	180	1.53	181	1.53	182	1.53	181	1.53	182	1.53	182	1.53	180	1.53	182	1.53	181	1.53	186	1.53	185	1.54
Cys	UGC	56	0.47	56	0.47	55	0.47	56	0.47	57	0.48	55	0.47	55	0.47	55	0.47	56	0.47	56	0.47	56	0.47	56	0.47	56	0.47	56	0.47	56	0.47	56	0.47	57	0.47	56	0.46
Trp	UGG	396	1	396	1	396	1	399	1	398	1	398	1	398	1	399	1	398	1	398	1	402	1	399	1	396	1	399	1	398	1	400	1	392	1	396	1
Arg	CGU	307	1.36	305	1.36	305	1.35	307	1.36	308	1.36	308	1.37	308	1.37	308	1.37	309	1.37	309	1.37	308	1.37	304	1.35	307	1.36	312	1.38	309	1.37	310	1.37	312	1.37	313	1.38
Arg	CGC	89	0.39	86	0.38	88	0.39	89	0.39	86	0.38	84	0.37	84	0.37	83	0.37	86	0.38	86	0.38	86	0.38	88	0.39	86	0.38	86	0.38	87	0.38	86	0.38	88	0.39	88	0.39
Arg	CGA	310	1.37	313	1.39	316	1.4	311	1.38	319	1.41	313	1.4	313	1.4	312	1.39	309	1.37	310	1.38	313	1.39	315	1.4	312	1.39	314	1.39	314	1.39	316	1.39	307	1.35	309	1.36
Arg	CGG	107	0.47	109	0.49	107	0.47	107	0.47	108	0.48	105	0.47	105	0.47	106	0.47	107	0.48	107	0.48	108	0.48	106	0.47	108	0.48	107	0.47	110	0.49	110	0.49	107	0.47	110	0.48
Arg	AGA	407	1.8	404	1.8	408	1.81	409	1.81	406	1.8	406	1.81	406	1.81	407	1.81	410	1.82	410	1.82	407	1.81	410	1.82	403	1.79	406	1.8	405	1.79	408	1.8	405	1.78	406	1.79
Arg	AGG	133	0.59	131	0.58	131	0.58	131	0.58	129	0.57	130	0.58	130	0.58	130	0.58	128	0.57	127	0.56	128	0.57	130	0.58	135	0.6	131	0.58	132	0.58	130	0.57	143	0.63	138	0.61
Gly	GGU	537	1.34	535	1.35	540	1.35	538	1.35	538	1.35	540	1.36	540	1.36	540	1.36	538	1.35	537	1.35	539	1.35	537	1.35	541	1.36	543	1.36	542	1.36	540	1.36	541	1.35	538	1.35
Gly	GGC	181	0.45	183	0.46	180	0.45	180	0.45	183	0.46	180	0.45	180	0.45	180	0.45	183	0.46	183	0.46	180	0.45	181	0.45	182	0.46	182	0.46	182	0.46	183	0.46	181	0.45	182	0.46
Gly	GGA	604	1.51	599	1.51	608	1.52	606	1.52	604	1.51	605	1.52	605	1.52	605	1.52	600	1.5	601	1.51	607	1.52	605	1.52	597	1.5	604	1.51	603	1.51	602	1.51	612	1.53	607	1.52
Gly	GGG	276	0.69	274	0.69	273	0.68	273	0.68	273	0.68	267	0.67	267	0.67	268	0.67	274	0.69	276	0.69	269	0.67	274	0.69	269	0.68	268	0.67	271	0.68	269	0.68	267	0.67	273	0.68
TER	UAA	42	1.58	45	1.55	42	1.58	42	1.58	42	1.58	44	1.65	44	1.65	44	1.65	44	1.65	44	1.65	41	1.54	42	1.58	43	1.48	41	1.54	43	1.61	42	1.58	41	1.54	42	1.58
TER	UAG	21	0.79	24	0.83	21	0.79	21	0.79	21	0.79	19	0.71	19	0.71	19	0.71	19	0.71	19	0.71	21	0.79	21	0.79	25	0.86	21	0.79	20	0.75	20	0.75	22	0.82	21	0.79
TER	UGA	17	0.64	18	0.62	17	0.64	17	0.64	17	0.64	17	0.64	17	0.64	17	0.64	17	0.64	17	0.64	18	0.68	17	0.64	19	0.66	18	0.68	17	0.64	18	0.68	17	0.64	17	0.64
Total		22716		22730		22731		22727		22768		22746		22747		22748		22751		22769		22757		22741		22735		22750		22754		22771		22744		22753
