# Supplementary material for: The phylogeny of Seseli (Apiaceae, Apioideae): insights from molecular and morphological data
Source: BMC Plant Biol. 2022 Nov 16;22:534. doi: 10.1186/s12870-022-03919-9 (PMC9667662; doi:10.1186/s12870-022-03919-9)
Supplement: Supplementary file 9 — Additional file 9: Table S8. Morphological data of the taxa belonging to the “S. tortuosum” and “S. gummiferum” clade. [file 12870_2022_3919_MOESM9_ESM.xlsx]

## Sheet: Sheet1
Table S8 Morphological data of the taxa belonging to the “S. tortuosum” and “S. gummiferum” clade.
	S. tortuosum	S. leptocladum	S. globiferum	S. alexeenkoi	S. serpentinum	S. grandivittatum	S. andronakii	S. hartvigii	S. arenarium	S. gummiferum	S. corymbosum	S. paphlagonicum	S. lehmannii	S. ponticum	S. rupicola	S. resinosum	S. dichotomum
Basal leaves	ovate-oblong	oblong	oblong	lanceolate-oblong	ovate	lanceolate-oblong	obovate or oblong-elliptic	oblong-lanceolate	ovate-triangular	ovate-lanceolate	lanceolate	ovate	oblong	oblong	broadly triangular	lanceolate	oblong
Leaf segments	oblong-linear	linear or narrowly lanceolate	linear	narrowly linear	linear	narrowly linear	linear	lanceolate	linear	lanceolate	linear-oblong	linear	linear	linear	filiform	lanceolate	narrowly linear
Bracts	0–1, triangular, acuminate, margins white membranous, scabridulous	absent	absent	absent	0–2, oblong or linear, obtuse, pubescent	absent or1-2	0–(1),triangular, acuminate, puberulous	0–1–2, triangular, acuminate, scabrid	0 or1-2, linear or lanceolate	(0–1–2)–8–16, lanceolate or filiform, trifid, scabridulous	0–1, oblong lanceolate, acuminate, densely scabrid	absent	10-16，linear-lanceolate,acuminate,margin pubescent	absent or few	absent	0–1, linear or broad oblong, densely hairy, acuminate or truncate	absent
Bracteoles	6-12, narrow lanceolate, scabridulous,whitish acuminate, with narrow white margin, pubescent, bases connate	7-8, linear or lanceolate, acuminate，pubescent	bases connate, pubescent	7-8（10）, bases connate	7–9, linear, acuminate, pubescent, free	7-9, ovate lanceolate, acuminate, marginal membranous	10–12, narrow lanceolate, acuminate, pubescent, bases connate	8–12, linear, acuminate, densely scabrid, bases connate	5- 10, linear,acuminate, marginal membranous, bases connate	11–20, lanceolate, acute, pubescent, margin white membranous or deeply toothed, bases connate	19–23, linear-lanceolate, acuminate, dense scabrid, margin ciliate，bases connate	lanceolate, free	lanceolate, acuminate, pubescent	lanceolate, acute, bases connate	numerous, narrowly triangular- lanceolate, densely pubescent,margin scarious, bases connate	10– 12, linear, acuminate, densely hairy, bases connate	ovate, acuminate, pubescent, bases connate
Rays (number)	(2)–3–5–(10–15)，unequal	2-3, very unequal	25-30, unequal	2-3(6), unequal	4-6, unequal	8-20, unequal	5-8, unequal, rays scabrid	8–12, unequal, sparsely scabrid	6-15, unequal, pubescent	13–30, ±equal, densely pubescent	30–70,±equal dense scabrid	13-30, unequal	30, unequal	15-25, unequal	20-35, unequal	12–34, densely scabrid, ±equal	5-9, unequal
Petals	white-violet, dorsally scabrid	white or pale violet, dorsally nearly glabrous	/	white, glabrous	white-violet, glabrous	white	white, dorsally scabrid	Petals white, greenish-white in bud, dorsally scabrid	white, dorsally pubescent	white-lilac, glabrous	white, incurved, glabrous or scabrid	/	white or pink	white, dorsally glabrous	white or white-green	white, incurved, dorsally scabrid	white
Calyx teeth	very minute	minute	minute	minute	sepals triangular, 0.5 mm, persistent in fruit	very short	minute	minute	sepals triangular	sepals whitish, ovate, persistent in fruit	sepals minute, persistent in fruit	/	sepals triangular, acute, persistent in fruit	Sepals triangular, persistent in fruit	conspicuous	Sepals triangular, persistent in fruit	/
Mericarp shape	oblong-elliptic	oblong	oblong	ovoid	oblong	ovoid or oblong	oblong	elliptic-ovate	ovoid	oblong-elliptic	elliptic	/	obovoid	oblong	ovoid	oblong, ovoid	ovoid
Mericarp (pubescence)	densely pubescent_x0002_	pubescent_x0002_	pubescent_x0002_	pubescent_x0002_	sparsely scabrid	glabrous	densely pubescent	densely pubescent	pubescent_x0002_	densely pubescent	densely pubescent	/	short haired	pubescent	pubescent_x0002_	pubescent_x0002_	grabrous?
Median and lateral ribs	filiform or keeled	prominent	filiform or keeled	prominent	prominent	prominent	filiform or keeled	filiform or keeled	prominent	filiform or keeled	filiform or keeled	/	prominent	prominent	/	filiform or keeled	/
Marginal ribs	filiform or keeled	prominent	filiform or keeled	prominent	prominent	prominent	filiform or keeled	filiform or keeled	prominent	filiform or keeled	filiform or keeled	/	prominent	prominent	/	filiform or keeled	/
Vittae per furrow	1	1	1	1	1	1	1	1	1	1	1	/	1	1	1	1	1
Commissural vittae	2	2	2	2	2	2	2	2	2	2	2	/	2	2	2	2	2
