# Supplementary material for: The phylogeny of Seseli (Apiaceae, Apioideae): insights from molecular and morphological data
Source: BMC Plant Biol. 2022 Nov 16;22:534. doi: 10.1186/s12870-022-03919-9 (PMC9667662; doi:10.1186/s12870-022-03919-9)
Supplement: Supplementary file 10 — Additional file 10: Table S9. Morphological data of the eighteen taxa in Selineae and Echinophoreae involved in this study. [file 12870_2022_3919_MOESM10_ESM.xlsx]

## Sheet: Sheet1
Table S9 Morphological data of the eighteen taxa in Selineae and Echinophoreae involved in this study.
	Libanotis buchtormensis	Libanotis spodotrichoma	Saposhnikovia divaricata	S. glabratum	S. intramongolicum	S. yunnanense	S. mairei	S. mairei var. simplicifolia	S. squarrulosum	S. incisodentatum	S. valentinae	S. montanum	Ligusticum thomsonii	Ligusticum mucronatum	S. coronatum	S. eriocephalum	S. delavayi	Eriocycla nuda
Bracts	absent or minority, linear	absent	absent	absent or 1–2, subulate	absent	absent or 1, subulate	absent or 1–2, linear	absent or 1–2, linear	absent or 1–2	absent	absent	absent or 1-2, subulate	5–6(–8), linear, margins white membranous	few, linear, margins narrowly white membranous	absent or 1–2	absent	5–7, linear, apex caudate	3–5, linear-lanceolate
Bracteoles	8–15(–20), linear, villous	7–10, lanceolate-linear, entire	4-6, linear or lanceolate,	6–8, lanceolate or linear-subulate, glabrous, margin scarious, bases connate	7–10, ovate-lanceolate, bases connate	8–10, lanceolate, bases connate, margin scarious	6–10, lanceolate, bases connate	6–10, lanceolate, bases connate	5–6, lanceolate, bases connate	5–7, narrow-linear, bases connate	10–12, linear-lanceolate, bases connate, densely white pubescent, margins scarious	linear-lanceolate,shorter than or equaling flowers	10–15, linear to linear-lanceolate, margins white membranous	5–10, linear-lanceolate, margins white membranous	6–8, ovate-lanceolate, apex acuminate, pubescent, margin scarious	12–15, ovate-lanceolate, bases connate to the middle, abaxially villous	5–7, linear, more than 2 × pedicels	5-10, linear-lanceolate, pubescent
Rays (number)	30-50	5-12	5-7	6-10	2-5	6-10	5-7	5-7	(4) 6-10	5-7	6-13	5-15	12-20	15-32	8-10	2-7	6-8	3-6(-10)
Petals	white, suborbicular, abaxially densely pubescent	white, broadly ovate or suborbicular, abaxially villous	white, obovoid, glabrous	white, suborbicular, glabrous	white, occasionally yellowish, suborbicular, abaxially puberulous	pale yellow, oblong or almost square	yellowish, square or oblong	yellowish, square or oblong	yellow, subsquare or elliptic	yellowish, oblong	yellowish, suborbicular, abaxially white puberulous	white	white, ovate	white, obovate	white, oblong or suborbicular, abaxially puberulous	white, abaxially puberulous	yellow, obovate, abaxially white-pubescent	pale yellow, oblong-ovate, abaxially pubescent
Calyx teeth	linear-subulate to lanceolate, pubescent	narrowly triangular or lanceolate-subulate	short triangular	obsolete	minute and triangular	obsolete	obsolete	obsolete	minute	obsolete or broadly triangular	minute and triangular	minute and triangular	obsolete	minute, triangular	obsolete	obsolete	present and triangular	minute, triangular, inconspicuous
Mericarp shape	elliptic	obovate-oblong	elliptic	elliptic or narrowly ovoid	oblong	ovoid or oblong-ovoid	ovate-oblong	ovate-oblong	elliptic	oblong	ovoid or oblong-ovoid	oblong	oblong-ovoid	oblong-ovoid	oblong	oblong	ovoid or short ovoid	oblong-ovoid
Mericarp (in transverse section)	slightly dorsally compressed	slightly dorsally compressed	dorsally compressed	slightly dorsally compressed	slightly dorsally to laterally compressed	dorsally compressed	dorsally compressed	dorsally compressed	dorsally compressed	dorsally compressed	slightly dorsally compressed	dorsally compressed	dorsally compressed	dorsally compressed	dorsally compressed	dorsally compressed	slightly dorsally compressed	dorsally compressed
Mericarp (pubescence)	densely tomentose	grayish-villous	tuberculate	finely papillose or slightly scabrous, sometimes subglabrous	densely papillose-pubescent	glabrous	glabrous	glabrous	glabrous	glabrous	densely puberulent	glabrous or puberulent	sparsely puberulent	glabrous	sparsely puberulent	densely tomentose	densely white hispid	densely white pubescent
Median and lateral ribs	keeled	filiform	keeled and filiform	filiform or shortly keeled	keeled and filiform	narrowly keeled or rounded	narrowly keeled or rounded	narrowly keeled or rounded	keeled and filiform	keeled and filiform	obtuse-keeled	keeled	keeled and filiform	keeled and filiform	keeled and filiform	thick	rounded, hidden by indumentum	rounded
Marginal ribs	keeled	filiform	keeled and filiform	filiform or shortly keeled	keeled and filiform	narrowly keeled or rounded	narrowly keeled or rounded	narrowly keeled or rounded	winged	winged	obtuse-keeled	keeled	winged	winged	winged	slightly broad	rounded, hidden by indumentum	rounded
Vittae per furrow	1	1	1	1	1	1-2 (not solitary)	1-2 (not solitary)	1-2 (not solitary)	3-4	2-3	1	1	3-4	1-2	5	1	1	1
Commissural vittae	2	2	2	2	2	2-4	4	4	6-10	4-6	2	2	8	4	8-10	2	2	2
